# Supplementary material for: The association of circulating endocannabinoids with neuroimaging and blood biomarkers of neuro-injury
Source: Alzheimers Res Ther. 2023 Sep 12;15:154. doi: 10.1186/s13195-023-01301-x (PMC10496329; doi:10.1186/s13195-023-01301-x)
Supplement: Supplementary file 6 — Additional file 6: Supplementary Table 3. Separate analysis results (T test and chi-square) for each eCBs comparing between women and men. [file 13195_2023_1301_MOESM6_ESM.xlsx]

## Sheet: Sex
endocannabinoids	Abbreviation	Variable type	Women (mean±std)	Men (mean±std)	T (df)	P value	Women N (%) non-low boundary values	Men N (%) non-low boundary values	chisq (df)	P value
Arachidonic acid	AA	Continuous	217.8±78.2	209.9±76.2	0.77 (235)	0.4413	NA	NA	NA	NA
Docosahexaenoic acid	DHA	Continuous	148.3±77.2	126.1±65.4	2.3 (234)	0.0226	NA	NA	NA	NA
Eicosapentaenoic acid	EPA	Continuous	49.9±37.4	40.3±30.8	2.16 (220.98)	0.0319	NA	NA	NA	NA
Linoleic acid	LA	Continuous	1050.5±305.2	923.8±246.0	3.52 (226.88)	0.0005	NA	NA	NA	NA
Linolenic acid	LnA	Continuous	332.7±152.8	255.7±121.1	4.31 (228.22)	5e-05	NA	NA	NA	NA
Oleic acid	OA	Continuous	1380.2±431.7	1226.0±384.6	2.81 (235)	0.0053	NA	NA	NA	NA
Palmitic acid	PA	Continuous	850.8±228.4	814.8±207.9	1.23 (235)	0.2189	NA	NA	NA	NA
Stearic acid	SA	Continuous	871.8±227.0	879.2±225.9	-0.25 (235)	0.8063	NA	NA	NA	NA
Arachidonoyl ethanolamide	AEA	Continuous	0.29±0.06	0.29±0.05	0.73 (234)	0.4654	NA	NA	NA	NA
Docosahexaenoyl ethanolamide	DHEA	Continuous	0.33±0.09	0.32±0.09	1.14 (235)	0.2566	NA	NA	NA	NA
Linoleoyl ethanolamide	LEA	Continuous	0.29±0.10	0.27±0.08	1.75 (225.20)	0.0822	NA	NA	NA	NA
Oleoyl ethanolamide	OEA	Continuous	0.47±0.17	0.40±0.12	3.71 (232.59)	0.0003	NA	NA	NA	NA
Palmitoyl ethanolamide	PEA	Continuous	0.90±0.24	0.83±0.21	2.38 (234)	0.0182	NA	NA	NA	NA
Stearoyl ethanolamide	SEA	Continuous	0.32±0.16	0.27±0.12	2.56 (228.06)	0.011	NA	NA	NA	NA
2&1-Docosahexaenoyl glycerol	2-DHG	Continuous	0.41±0.32	0.34±0.24	2.01 (229.73)	0.0451	NA	NA	NA	NA
2&1-Linolenoyl glycerol	2-LnG	Continuous	0.36±0.25	0.31±0.22	1.78 (233)	0.0772	NA	NA	NA	NA
2&1-Oleoyl glycerol	2-OG	Continuous	2.11±1.19	2.11±1.17	0.01 (230)	0.9943	NA	NA	NA	NA
2&1-Palmitoyl glycerol	2-PG	Continuous	24.7±8.4	26.1±9.3	-1.23 (235)	0.2208	NA	NA	NA	NA
2&1-Steareoyl glycerol	2-SG	Continuous	99.0±28.2	102.5±37.8	-0.78 (164.12)	0.4394	NA	NA	NA	NA
N-Linoleoyl alanine	L-Ala	Continuous	0.04±0.02	0.04±0.02	-0.93 (234)	0.3549	NA	NA	NA	NA
N-Oleoyl alanine	O-Ala	Continuous	0.18±0.08	0.17±0.09	0.38 (234)	0.7079	NA	NA	NA	NA
N-Palmitoyl alanine	P-Ala	Continuous	0.08±0.04	0.08±0.04	0.44 (234)	0.6598	NA	NA	NA	NA
N-Linolenoyl amide	Ln-Am	Continuous	0.55±0.58	0.63±0.56	-1.04 (232)	0.2979	NA	NA	NA	NA
N-Linoleoyl amide	L-Am	Continuous	11.03±5.83	11.34±5.58	-0.42 (233)	0.676	NA	NA	NA	NA
N-Palmitoyl amide	P-Am	Continuous	12.99±9.11	12.79±8.77	0.17 (233)	0.8639	NA	NA	NA	NA
N-Linoleoyl glycine	L-Gly	Continuous	0.24±0.09	0.22±0.09	1.36 (234)	0.1757	NA	NA	NA	NA
N-Oleoyl glycine	O-Gly	Continuous	0.51±0.21	0.44±0.17	2.82 (225.97)	0.0052	NA	NA	NA	NA
N-Palmitoyl glycine	P-Gly	Continuous	1.28±0.37	1.24±0.34	0.97 (235)	0.3351	NA	NA	NA	NA
N-Linoleoyl leucine	L-Leu	Continuous	0.06±0.04	0.09±0.07	-3.79 (138.42)	0.0002	NA	NA	NA	NA
N-Oleoyl leucine	O-Leu	Continuous	0.22±0.12	0.32±0.21	-4.5 (135.49)	1e-06	NA	NA	NA	NA
N-Palmitoyl leucine	P-Leu	Continuous	0.05±0.02	0.07±0.03	-5.84 (165.87)	4e-09	NA	NA	NA	NA
N-Linoleoyl serine	L-Ser	Continuous	0.07±0.03	0.08±0.03	-0.77 (235)	0.444	NA	NA	NA	NA
N-Oleoyl serine	O-Ser	Continuous	0.36±0.09	0.35±0.08	1.37 (234)	0.1726	NA	NA	NA	NA
N-Palmitoyl serine	P-Ser	Continuous	0.95±0.13	1.02±0.12	-4.17 (235)	4e-05	NA	NA	NA	NA
N-Arachidonoyl serine	A-Ser	Dichotomuous	NA	NA	NA	NA	36 (25.4)	29 (30.5)	0.76 (1)	0.3816
N-Linoleoyl phenylalanine	L-Phe	Dichotomuous	NA	NA	NA	NA	41 (28.9)	37 (38.9)	2.61 (1)	0.1058
N-Arachidonoyl leucine	A-Leu	Dichotomuous	NA	NA	NA	NA	92 (57.8)	75 (78.9)	11.4414 (1)	0.0007
N-Docosahexaenoyl leucine	DH-Leu	Dichotomuous	NA	NA	NA	NA	32 (22.5)	22 (23.2)	0.0125 (1)	0.9108
N-Arachidonoyl glycine	A-Gly	Dichotomuous	NA	NA	NA	NA	58 (40.9)	42 (44.2)	0.2643 (1)	0.6072
N-Docosahexaenoyl glycine	DH-Gly	Dichotomuous	NA	NA	NA	NA	34 (23.9)	27 (28.4)	0.597 (1)	0.4397
N-Stearidonoyl glycine	S-Gly	Dichotomuous	NA	NA	NA	NA	88 (61.9)	63 (66.3)	0.4646 (1)	0.4955
N-Linoleoyl valine	L-Val	Dichotomuous	NA	NA	NA	NA	43 (30.3)	53 (55.8)	15.3679 (1)	0.0001
N-Oleoyl valine	O-Val	Dichotomuous	NA	NA	NA	NA	101 (71.1)	70 (73.7)	0.853 (1)	0.6669
2&1-Arachidonoyl glycerol	2-AG	Dichotomuous	NA	NA	NA	NA	88 (61.9)	54 (56.8)	0.6236 (1)	0.4297
