# Supplementary material for: The association of circulating endocannabinoids with neuroimaging and blood biomarkers of neuro-injury
Source: Alzheimers Res Ther. 2023 Sep 12;15:154. doi: 10.1186/s13195-023-01301-x (PMC10496329; doi:10.1186/s13195-023-01301-x)
Supplement: Supplementary file 7 — Additional file 7: Supplementary Table 4. Separate regression analysis results for each eCBs in relation to brain MRI measures. Showing crude models, adjusted models, models with interaction and stratified models by sex. [file 13195_2023_1301_MOESM7_ESM.xlsx]

## Sheet: MRI
endocannabinoids	Abbreviation	outcome	N	Adj R-Sq	Parameter Estimate	Standard Error	P value	interaction N	interaction Adj R-Sq	interaction Parameter Estimate	interaction Standard Error	interaction P value	Women N	Women Adj R-Sq	Women Parameter Estimate	Women Standard Error	Women standardized Parameter Estimate	Women P value	Men N	Men Adj R-Sq	Men Parameter Estimate	Men Standard Error	Men standardized Parameter Estimate	Men P value	crude N	crude Adj R-Sq	crude Parameter Estimate	crude Standard Error	crude P value
Arachidonic acid	AA	Total cerebral brain volume	231	0.3425	-0.00141	0.00151	0.3513	231	0.3454	-0.00436	0.00307	0.1567	137	0.3308	0.00065589	0.002	0.02394	0.743	94	0.3686	-0.00418	0.00235	-0.14806	0.0786	236	0.0047	-0.00261	0.0018	0.1476
Docosahexaenoic acid	DHA	Total cerebral brain volume	230	0.348	-0.00265	0.00159	0.0972	230	0.3452	-0.00057225	0.00341	0.8669	137	0.3375	-0.00237	0.00197	-0.0854	0.233	93	0.3539	-0.00275	0.00279	-0.08333	0.326	235	0.008	-0.00324	0.00191	0.0903
Eicosapentaenoic acid	EPA	Total cerebral brain volume	228	0.351	-0.00256	0.00333	0.4428	228	0.3483	-0.00222	0.00722	0.7588	136	0.3334	-0.00172	0.00416	-0.03015	0.6805	92	0.363	-0.00393	0.00591	-0.05628	0.5082	233	0.0023	-0.00497	0.00401	0.2167
Linoleic acid	LA	Total cerebral brain volume	231	0.3427	-0.00040393	0.00041525	0.3317	231	0.3423	-0.00082638	0.00088898	0.3536	137	0.3306	-0.00013103	0.00050946	-0.01853	0.7974	94	0.3571	-0.00090972	0.00073132	-0.10427	0.2168	236	0.0091	-0.00085746	0.00048211	0.0766
Linolenic acid	LnA	Total cerebral brain volume	231	0.3432	-0.00088335	0.0008302	0.2885	231	0.3405	0.00047653	0.00179	0.7899	137	0.3351	-0.00098441	0.001	-0.06989	0.3271	94	0.3475	-0.00071761	0.0015	-0.04049	0.6345	236	0.0051	-0.00142	0.0009581	0.1399
Oleic acid	OA	Total cerebral brain volume	231	0.3471	-0.00044819	0.00028444	0.1165	231	0.3459	-0.00045346	0.00058915	0.4423	137	0.3327	-0.00025597	0.0003645	-0.05088	0.4838	94	0.3635	-0.00072813	0.00046666	-0.13056	0.1223	236	0.0194	-0.00078866	0.00033169	0.0182
Palmitic acid	PA	Total cerebral brain volume	231	0.345	-0.0007035	0.00053249	0.1878	231	0.3435	-0.00077057	0.0011	0.4852	137	0.332	-0.00040142	0.00069095	-0.04216	0.5623	94	0.3567	-0.00105	0.00086352	-0.10223	0.2253	236	0.0204	-0.00153	0.0006295	0.016
Stearic acid	SA	Total cerebral brain volume	231	0.3399	3.447e-05	0.00051804	0.947	231	0.3381	-0.00064505	0.00105	0.5393	137	0.3308	0.00022912	0.00067305	0.02427	0.7341	94	0.3462	-0.00018492	0.00083408	-0.0193	0.8251	236	0.0015	-0.00072006	0.00061678	0.2442
Arachidonoyl ethanolamide	AEA	Total cerebral brain volume	230	0.3546	-0.04756	2.03331	0.9814	230	0.3527	-2.53262	4.26573	0.5533	136	0.3581	1.05059	2.54151	0.02888	0.68	94	0.3477	-1.72168	3.46514	-0.04209	0.6205	235	-0.0021	-1.7712	2.48994	0.4776
Docosahexaenoyl ethanolamide	DHEA	Total cerebral brain volume	231	0.3413	-0.90739	1.29665	0.4848	231	0.3384	-0.17943	2.62564	0.9456	137	0.3312	-0.77418	1.75434	-0.03209	0.6597	94	0.3464	-0.5666	1.99231	-0.02448	0.7768	236	0.0043	-2.16293	1.52686	0.1579
Linoleoyl ethanolamide	LEA	Total cerebral brain volume	230	0.358	1.34042	1.22922	0.2767	230	0.3558	-1.26097	2.57256	0.6245	136	0.3631	1.64009	1.49095	0.07723	0.2734	94	0.3466	0.71267	2.18996	0.028	0.7456	235	-0.0037	-0.52907	1.47214	0.7196
Oleoyl ethanolamide	OEA	Total cerebral brain volume	229	0.3312	0.66439	0.79532	0.4044	229	0.3282	-0.1441	1.7912	0.936	136	0.3176	0.62018	0.95556	0.04777	0.5175	93	0.3407	0.59707	1.51877	0.03356	0.6952	234	-0.0041	-0.20356	0.91088	0.8234
Palmitoyl ethanolamide	PEA	Total cerebral brain volume	230	0.3371	-0.15935	0.53241	0.765	230	0.3342	-0.22472	1.11394	0.8403	137	0.3306	-0.17096	0.67931	-0.01848	0.8017	93	0.3404	-0.30766	0.90805	-0.02955	0.7356	235	0.009	-1.08555	0.61399	0.0784
Stearoyl ethanolamide	SEA	Total cerebral brain volume	230	0.3435	1.22257	0.81367	0.1344	230	0.3414	0.95446	1.76719	0.5897	137	0.333	0.72545	0.98588	0.05363	0.4631	93	0.3507	1.82648	1.49188	0.10394	0.2242	235	-0.0032	-0.48732	0.95859	0.6117
2&1-Docosahexaenoyl glycerol	2-DHG	Total cerebral brain volume	228	0.3468	-0.65031	0.40202	0.1072	228	0.3465	-0.85156	0.88647	0.3378	134	0.3311	-0.34028	0.48441	-0.0507	0.4837	94	0.3628	-1.15385	0.75486	-0.12991	0.13	233	-0.0032	-0.24937	0.48111	0.6047
2&1-Linolenoyl glycerol	2-LnG	Total cerebral brain volume	230	0.345	-0.64566	0.47615	0.1765	230	0.3471	1.31727	1.0023	0.1901	137	0.3491	-1.14245	0.5866	-0.13571	0.0536	93	0.3456	0.19703	0.82259	0.02044	0.8113	234	-0.002	-0.42292	0.58108	0.4675
2&1-Oleoyl glycerol	2-OG	Total cerebral brain volume	227	0.3622	-0.2	0.09754	0.0415	227	0.3597	0.0715	0.19865	0.7193	134	0.3639	-0.23288	0.12542	-0.12877	0.0656	93	0.3508	-0.13597	0.15698	-0.07356	0.3888	231	0.01	-0.21884	0.12021	0.07
2&1-Palmitoyl glycerol	2-PG	Total cerebral brain volume	231	0.3406	-0.00665	0.0132	0.6151	231	0.3458	-0.0438	0.0264	0.0986	137	0.3334	0.01399	0.01773	0.05543	0.4315	94	0.3623	-0.03037	0.02014	-0.13053	0.135	236	-0.0031	-0.00829	0.01594	0.6036
2&1-Steareoyl glycerol	2-SG	Total cerebral brain volume	229	0.363	-0.00631	0.00355	0.0765	229	0.3608	-0.00345	0.00716	0.6305	135	0.3586	-0.00373	0.00526	-0.0494	0.4801	94	0.3613	-0.0073	0.005	-0.12604	0.1478	234	0.0074	-0.00719	0.00435	0.0994
N-Linoleoyl alanine	L-Ala	Total cerebral brain volume	230	0.3427	8.11581	7.37402	0.2723	230	0.3422	13.5953	14.8654	0.3614	136	0.3294	2.08676	10.115	0.01499	0.8369	94	0.3579	14.2062	11.0393	0.10799	0.2015	235	-0.0041	-1.73553	8.93567	0.8462
N-Oleoyl alanine	O-Ala	Total cerebral brain volume	230	0.3401	-0.76158	1.37071	0.579	230	0.3432	3.92585	2.73471	0.1525	136	0.3383	-2.53127	1.8859	-0.09634	0.1819	94	0.3472	0.8833	2.0321	0.03715	0.6649	235	-0.0007	-1.51086	1.65816	0.3631
N-Palmitoyl alanine	P-Ala	Total cerebral brain volume	230	0.3409	-2.62972	3.38023	0.4374	230	0.3407	6.49186	6.76636	0.3384	136	0.3372	-5.74865	4.56357	-0.09375	0.21	94	0.3459	0.55465	5.22648	0.00913	0.9157	235	0.009	-7.0824	4.00015	0.0779
N-Linolenoyl amide	Ln-Am	Total cerebral brain volume	228	0.3457	-0.15102	0.20109	0.4534	228	0.3445	0.32196	0.41369	0.4372	135	0.3402	-0.26065	0.25564	-0.0721	0.3098	93	0.3453	0.00824	0.32877	0.00213	0.9801	233	0.0022	-0.30097	0.24452	0.2196
N-Linoleoyl amide	L-Am	Total cerebral brain volume	229	0.3454	-0.01977	0.02003	0.3249	229	0.3453	0.04074	0.04149	0.3273	136	0.3422	-0.03432	0.02538	-0.09459	0.1786	93	0.3453	0.00241	0.03326	0.00622	0.9424	234	-0.0002	-0.02408	0.0246	0.3288
N-Palmitoyl amide	P-Am	Total cerebral brain volume	229	0.3426	0.00134	0.01299	0.9178	229	0.34	0.01008	0.02686	0.7078	136	0.3333	-0.00436	0.01652	-0.01866	0.7921	93	0.3463	0.00797	0.02166	0.03209	0.7138	234	-0.0004	-0.01492	0.01571	0.3432
N-Linoleoyl glycine	L-Gly	Total cerebral brain volume	230	0.3546	-0.17449	1.33111	0.8958	230	0.3526	-1.42509	2.63136	0.5887	136	0.3576	0.50642	1.7824	0.02024	0.7768	94	0.3474	-0.92749	2.01486	-0.03932	0.6464	235	0.002	-1.91361	1.58208	0.2277
N-Oleoyl glycine	O-Gly	Total cerebral brain volume	231	0.3405	0.28891	0.64065	0.6524	231	0.3395	-1.07454	1.33069	0.4202	137	0.3336	0.65399	0.80367	0.06087	0.4173	94	0.3469	-0.39968	1.07967	-0.03114	0.7121	236	0.0034	-0.9826	0.73117	0.1803
N-Palmitoyl glycine	P-Gly	Total cerebral brain volume	231	0.3404	0.13254	0.33656	0.6941	231	0.3374	-0.05535	0.68089	0.9353	137	0.3309	0.16059	0.44058	0.02698	0.7161	94	0.3459	0.06117	0.53054	0.00973	0.9085	236	0.0005	-0.41575	0.39216	0.2902
N-Linoleoyl leucine	L-Leu	Total cerebral brain volume	229	0.3365	0.78182	2.18304	0.7206	229	0.3335	-0.28706	4.49852	0.9492	137	0.3307	1.08336	3.53486	0.02153	0.7597	92	0.3352	0.96268	2.80051	0.02965	0.7319	234	-0.0035	1.09145	2.45761	0.6574
N-Oleoyl leucine	O-Leu	Total cerebral brain volume	229	0.34	-0.80986	0.71555	0.2589	229	0.3374	-0.54575	1.50699	0.7176	137	0.3306	-0.34561	1.21731	-0.02025	0.7769	92	0.3431	-0.97001	0.90104	-0.0928	0.2847	234	-0.003	-0.4567	0.81603	0.5762
N-Palmitoyl leucine	P-Leu	Total cerebral brain volume	230	0.3402	-3.67978	4.82861	0.4468	230	0.3373	-1.96779	9.65272	0.8387	137	0.3307	-2.09294	7.02264	-0.02127	0.7662	93	0.3459	-4.32771	6.77114	-0.0547	0.5244	235	-0.0043	-0.33941	5.3918	0.9499
N-Linoleoyl serine	L-Ser	Total cerebral brain volume	231	0.3405	1.56325	3.50362	0.6559	231	0.339	4.93699	7.09772	0.4874	137	0.3304	-0.7399	4.64091	-0.01123	0.8736	94	0.3498	3.97072	5.46139	0.0621	0.4691	236	-0.0041	-0.82316	4.25296	0.8467
N-Oleoyl serine	O-Ser	Total cerebral brain volume	231	0.3404	0.57285	1.35387	0.6726	231	0.3377	0.79024	2.77871	0.7764	137	0.3304	0.27406	1.75069	0.01123	0.8758	94	0.3473	0.95645	2.1735	0.037	0.661	236	-0.0037	-0.59481	1.59471	0.7095
N-Palmitoyl serine	P-Ser	Total cerebral brain volume	231	0.34	-0.14594	0.91562	0.8735	231	0.3402	1.96844	1.88194	0.2967	137	0.3335	-0.94657	1.18299	-0.05675	0.4251	94	0.3481	0.81957	1.47902	0.04698	0.5809	236	-0.0006	-0.98498	1.06578	0.3563
N-Arachidonoyl serine	A-Ser	Total cerebral brain volume	231	0.3408	0.14287	0.25754	0.5796	231	0.3395	-0.39252	0.522	0.4529	137	0.3337	0.28468	0.34506	0.05823	0.4109	94	0.3472	-0.16753	0.39602	-0.0361	0.6733	236	-0.0043	-0.00859	0.31444	0.9782
N-Linoleoyl phenylalanine	L-Phe	Total cerebral brain volume	231	0.3402	0.07379	0.24852	0.7668	231	0.3372	0.06471	0.50026	0.8972	137	0.3303	0.03413	0.33463	0.00717	0.9189	94	0.347	0.14756	0.3765	0.03347	0.6961	236	-0.0031	0.15825	0.297	0.5947
N-Arachidonoyl leucine	A-Leu	Total cerebral brain volume	231	0.341	-0.15477	0.25154	0.539	231	0.3381	0.01891	0.53891	0.972	137	0.3312	-0.13287	0.30398	-0.03079	0.6628	94	0.3487	-0.28796	0.46452	-0.05498	0.5369	236	-0.0043	-0.00442	0.29623	0.9881
N-Docosahexaenoyl leucine	DH-Leu	Total cerebral brain volume	231	0.3403	-0.10806	0.27587	0.6956	231	0.3414	0.66035	0.56329	0.2423	137	0.3368	-0.41079	0.3604	-0.08062	0.2564	94	0.3493	0.29783	0.43664	0.05788	0.497	236	-0.0032	-0.16938	0.3326	0.611
N-Arachidonoyl glycine	A-Gly	Total cerebral brain volume	231	0.3405	-0.10785	0.24102	0.655	231	0.3417	-0.57234	0.4831	0.2374	137	0.3327	0.22885	0.32822	0.05291	0.4869	94	0.3543	-0.39144	0.36356	-0.0908	0.2846	236	0.0134	-0.57485	0.28039	0.0415
N-Docosahexaenoyl glycine	DH-Gly	Total cerebral brain volume	231	0.3406	-0.1261	0.26296	0.632	231	0.3389	-0.35012	0.53508	0.5136	137	0.3302	0.0205	0.35563	0.00411	0.9541	94	0.3492	-0.27104	0.40168	-0.05722	0.5016	236	-0.0027	-0.19064	0.31906	0.5507
N-Stearidonoyl glycine	S-Gly	Total cerebral brain volume	231	0.341	0.14792	0.24121	0.5404	231	0.3426	-0.60817	0.49147	0.2172	137	0.3379	0.38108	0.31019	0.0864	0.2214	94	0.3482	-0.21734	0.38512	-0.04767	0.574	236	-0.0041	0.06466	0.29117	0.8245
N-Linoleoyl valine	L-Val	Total cerebral brain volume	231	0.3571	-0.58323	0.23818	0.0151	231	0.3545	0.16232	0.49006	0.7408	137	0.3496	-0.64516	0.32664	-0.13952	0.0504	94	0.3616	-0.5424	0.36777	-0.12581	0.1438	236	0.0104	-0.5264	0.28248	0.0636
N-Oleoyl valine	O-Val	Total cerebral brain volume	231	0.3418	-0.2044	0.25662	0.4266	231	0.3393	-0.21658	0.52473	0.6802	137	0.3306	-0.08376	0.33314	-0.01786	0.8019	94	0.3516	-0.36166	0.41054	-0.07455	0.3808	236	-0.001	-0.27225	0.31095	0.3822
2&1-Arachidonoyl glycerol	2-AG	Total cerebral brain volume	231	0.3412	-0.15871	0.23749	0.5046	231	0.3383	0.06846	0.48049	0.8868	137	0.3317	-0.16839	0.31496	-0.03818	0.5938	94	0.3467	-0.12477	0.37002	-0.02878	0.7368	236	-0.0002	-0.27828	0.28497	0.3298
Arachidonic acid	AA	Gray matter volume	231	0.2311	-0.00031869	0.00145	0.8263	231	0.2423	-0.00609	0.00293	0.0389	137	0.1915	0.00193	0.00199	0.07766	0.3339	94	0.1604	-0.00383	0.00212	-0.17374	0.0736	236	-0.0005	-0.00152	0.00162	0.3482
Docosahexaenoic acid	DHA	Gray matter volume	230	0.231	-0.00053777	0.00154	0.7265	230	0.2293	-0.00234	0.00329	0.4773	137	0.1857	1.427e-05	0.00199	0.00056695	0.9943	93	0.1375	-0.0024	0.00252	-0.09302	0.3426	235	-0.0029	-0.00096865	0.00172	0.5731
Eicosapentaenoic acid	EPA	Gray matter volume	228	0.2322	-0.0016	0.00323	0.6214	228	0.2315	-0.00627	0.00699	0.3704	136	0.1856	-9.77e-06	0.00418	-0.0001886	0.9981	92	0.1527	-0.0065	0.00536	-0.11841	0.2288	233	-0.0007	-0.00332	0.00361	0.3588
Linoleic acid	LA	Gray matter volume	231	0.2309	-3.033e-05	0.00039886	0.9394	231	0.2278	-0.00025218	0.00085538	0.7684	137	0.1857	4.962e-05	0.00051032	0.00773	0.9227	94	0.1296	-0.00015008	0.0006655	-0.022	0.8221	236	-0.0028	-0.00025834	0.00043446	0.5527
Linolenic acid	LnA	Gray matter volume	231	0.235	-0.00086567	0.00079567	0.2778	231	0.2315	-1.763e-05	0.00171	0.9918	137	0.1905	-0.00088879	0.001	-0.06948	0.3771	94	0.1316	-0.00069178	0.00136	-0.04991	0.6115	236	0.0004	-0.00090093	0.00086029	0.2961
Oleic acid	OA	Gray matter volume	231	0.2313	-9.479e-05	0.00027407	0.7298	231	0.2313	-0.00056211	0.00056718	0.3227	137	0.1861	9.757e-05	0.00036562	0.02135	0.79	94	0.1396	-0.00043949	0.0004243	-0.10077	0.3031	236	-0.0003	-0.0002897	0.00030011	0.3354
Palmitic acid	PA	Gray matter volume	231	0.2309	3.115e-05	0.00051238	0.9516	231	0.2335	-0.0014	0.00106	0.1874	137	0.1898	0.00056664	0.00069108	0.06552	0.4137	94	0.1408	-0.00085625	0.00078046	-0.10616	0.2756	236	0.0006	-0.00060862	0.00056958	0.2864
Stearic acid	SA	Gray matter volume	231	0.2346	0.00051709	0.00049535	0.2977	231	0.2395	-0.00156	0.00099867	0.1201	137	0.2038	0.00115	0.00066677	0.13443	0.0862	94	0.1336	-0.00050956	0.00075089	-0.068	0.4992	236	-0.0037	-0.00020922	0.00055396	0.706
Arachidonoyl ethanolamide	AEA	Gray matter volume	230	0.2351	0.90239	1.9704	0.6474	230	0.2424	-7.28667	4.10801	0.0775	136	0.2026	3.51957	2.58293	0.1061	0.1754	94	0.1426	-3.66131	3.10676	-0.11445	0.2418	235	-0.0041	-0.48785	2.23788	0.8276
Docosahexaenoyl ethanolamide	DHEA	Gray matter volume	231	0.2311	0.27625	1.24408	0.8245	231	0.2277	0.18668	2.5192	0.941	137	0.1857	0.11207	1.75819	0.00511	0.9493	94	0.1291	0.00637	1.79861	0.00035171	0.9972	236	-0.0019	-1.01216	1.37205	0.4614
Linoleoyl ethanolamide	LEA	Gray matter volume	230	0.2348	-0.4136	1.19459	0.7295	230	0.2341	-2.22893	2.49697	0.373	136	0.1918	0.47957	1.53154	0.02476	0.7547	94	0.1395	-2.03003	1.96544	-0.10199	0.3045	235	0.0022	-1.62184	1.3179	0.2197
Oleoyl ethanolamide	OEA	Gray matter volume	229	0.2087	-0.48829	0.75682	0.5195	229	0.2064	-1.03138	1.70311	0.5454	136	0.1553	-0.16879	0.95267	-0.01451	0.8596	93	0.1245	-1.17588	1.34172	-0.08622	0.3832	234	-0.0003	-0.77607	0.80276	0.3347
Palmitoyl ethanolamide	PEA	Gray matter volume	230	0.2309	-0.81732	0.50509	0.107	230	0.2275	-0.08826	1.05686	0.9335	137	0.1931	-0.74127	0.67737	-0.08823	0.2758	93	0.1314	-0.96617	0.79886	-0.12105	0.2298	235	0.0182	-1.25483	0.54312	0.0217
Stearoyl ethanolamide	SEA	Gray matter volume	230	0.2352	-1.52174	0.77352	0.0504	230	0.2317	-0.05913	1.68108	0.972	137	0.1979	-1.3851	0.98192	-0.11274	0.1607	93	0.132	-1.63434	1.32239	-0.12132	0.2198	235	0.0218	-2.09689	0.84124	0.0134
2&1-Docosahexaenoyl glycerol	2-DHG	Gray matter volume	228	0.2616	0.5218	0.37272	0.1629	228	0.2604	0.65573	0.82242	0.4261	134	0.2163	0.29778	0.45971	0.0506	0.5183	94	0.1455	0.88959	0.68359	0.12807	0.1965	233	0.0194	0.98945	0.41871	0.019
2&1-Linolenoyl glycerol	2-LnG	Gray matter volume	230	0.2329	0.20928	0.45759	0.6479	230	0.2462	2.12428	0.95641	0.0274	137	0.19	-0.49552	0.59433	-0.06481	0.4059	93	0.1791	1.67026	0.71884	0.22207	0.0225	234	0.0009	0.5708	0.51924	0.2728
2&1-Oleoyl glycerol	2-OG	Gray matter volume	227	0.2666	0.08995	0.09109	0.3245	227	0.2685	0.23313	0.18491	0.2087	134	0.234	-0.00453	0.12081	-0.00286	0.9701	93	0.1537	0.22687	0.13983	0.15731	0.1083	231	-0.0015	0.08666	0.10617	0.4152
2&1-Palmitoyl glycerol	2-PG	Gray matter volume	231	0.2329	0.00969	0.01264	0.4445	231	0.2319	-0.02139	0.0254	0.4006	137	0.193	0.0193	0.01772	0.08418	0.278	94	0.1294	-0.00314	0.0184	-0.01728	0.8647	236	-0.0041	0.00302	0.01429	0.8328
2&1-Steareoyl glycerol	2-SG	Gray matter volume	229	0.2312	-0.00036857	0.00346	0.9152	229	0.229	-0.00424	0.00697	0.5439	135	0.1901	0.00184	0.00537	0.02677	0.7332	94	0.1325	-0.00268	0.00455	-0.05913	0.5583	234	-0.0026	-0.00245	0.00391	0.531
N-Linoleoyl alanine	L-Ala	Gray matter volume	230	0.2321	-1.12474	7.08312	0.874	230	0.2298	8.09505	14.2955	0.5718	136	0.1859	-3.84297	10.1293	-0.03036	0.705	94	0.1313	4.71401	10.0422	0.04582	0.6399	235	0.0016	-9.37696	7.98789	0.2416
N-Oleoyl alanine	O-Ala	Gray matter volume	230	0.2324	-0.45267	1.31371	0.7307	230	0.2292	0.62547	2.63279	0.8124	136	0.1857	-0.62116	1.90156	-0.02601	0.7445	94	0.1291	0.09376	1.83563	0.00504	0.9594	235	-0.0027	-0.90096	1.48801	0.5455
N-Palmitoyl alanine	P-Ala	Gray matter volume	230	0.2326	-1.36135	3.24139	0.6749	230	0.2321	5.94675	6.48962	0.3605	136	0.1886	-3.49413	4.58938	-0.0627	0.4478	94	0.132	2.55682	4.70859	0.05383	0.5885	235	-0.0009	-3.19067	3.60412	0.3769
N-Linolenoyl amide	Ln-Am	Gray matter volume	228	0.2343	0.05256	0.19274	0.7854	228	0.2333	0.33704	0.39641	0.3961	135	0.1935	-0.07802	0.25631	-0.0238	0.7613	93	0.1405	0.29549	0.29342	0.0979	0.3167	233	-0.0026	-0.14014	0.21912	0.5231
N-Linoleoyl amide	L-Am	Gray matter volume	229	0.2325	0.00525	0.01925	0.7854	229	0.2319	0.03584	0.03989	0.3699	136	0.1877	-0.00781	0.02561	-0.0237	0.7609	93	0.1436	0.03415	0.02963	0.11302	0.2523	234	-0.0043	-0.00236	0.02208	0.9149
N-Palmitoyl amide	P-Am	Gray matter volume	229	0.2354	-0.01181	0.01243	0.3432	229	0.2393	0.03734	0.02559	0.146	136	0.2016	-0.02523	0.01642	-0.11879	0.1269	93	0.1371	0.01583	0.01939	0.0818	0.4165	234	0.0048	-0.02046	0.01403	0.1462
N-Linoleoyl glycine	L-Gly	Gray matter volume	230	0.2447	-2.24275	1.28181	0.0815	230	0.2418	-0.89681	2.53486	0.7238	136	0.1977	-1.86242	1.81637	-0.08161	0.3071	94	0.1512	-2.72183	1.79704	-0.14754	0.1335	235	0.0245	-3.68598	1.40437	0.0092
N-Oleoyl glycine	O-Gly	Gray matter volume	231	0.2463	-1.29858	0.6082	0.0338	231	0.247	-1.39167	1.26169	0.2712	137	0.1928	-0.86467	0.80333	-0.08861	0.2837	94	0.1804	-2.21975	0.94586	-0.22112	0.0212	236	0.0346	-1.97838	0.64468	0.0024
N-Palmitoyl glycine	P-Gly	Gray matter volume	231	0.2345	-0.33018	0.32195	0.3062	231	0.2344	-0.63533	0.64997	0.3294	137	0.186	-0.09591	0.44137	-0.01774	0.8283	94	0.1488	-0.67647	0.47331	-0.13765	0.1565	236	0.0189	-0.81897	0.34805	0.0195
N-Linoleoyl leucine	L-Leu	Gray matter volume	229	0.2291	0.29241	2.10633	0.8897	229	0.2258	1.08522	4.33988	0.8028	137	0.1857	-0.35032	3.54117	-0.00767	0.9213	92	0.128	0.91292	2.56268	0.03519	0.7225	234	-0.0033	-1.04578	2.21851	0.6378
N-Oleoyl leucine	O-Leu	Gray matter volume	229	0.2311	-0.54118	0.69127	0.4345	229	0.2277	0.01055	1.4563	0.9942	137	0.1868	-0.50908	1.21865	-0.03284	0.6768	92	0.1312	-0.55182	0.82796	-0.06607	0.5069	234	0.0033	-0.97494	0.73439	0.1856
N-Palmitoyl leucine	P-Leu	Gray matter volume	230	0.2293	-0.91	4.63901	0.8447	230	0.2258	-0.23744	9.27455	0.9796	137	0.1857	-0.15475	7.03528	-0.00173	0.9825	93	0.1296	-1.53194	6.13046	-0.02467	0.8033	235	-0.0017	-3.77538	4.82881	0.4351
N-Linoleoyl serine	L-Ser	Gray matter volume	231	0.2316	-1.47306	3.35834	0.6614	231	0.2391	12.1372	6.76212	0.074	137	0.1979	-6.52792	4.61302	-0.10911	0.1594	94	0.1463	6.52589	4.89372	0.1305	0.1858	236	0.0021	-4.66003	3.79798	0.2211
N-Oleoyl serine	O-Ser	Gray matter volume	231	0.2314	-0.49327	1.29781	0.7042	231	0.228	-0.15066	2.66412	0.955	137	0.1864	-0.59675	1.75263	-0.02693	0.734	94	0.1298	-0.51258	1.96267	-0.02536	0.7946	236	0.0015	-1.65715	1.42488	0.246
N-Palmitoyl serine	P-Ser	Gray matter volume	231	0.2314	-0.31829	0.87743	0.7171	231	0.2312	1.77048	1.80398	0.3274	137	0.1902	-1.01431	1.1843	-0.06695	0.3933	94	0.1343	0.97245	1.33291	0.07128	0.4676	236	0.0107	-1.78502	0.94934	0.0613
N-Arachidonoyl serine	A-Ser	Gray matter volume	231	0.231	-0.02924	0.24702	0.9059	231	0.241	-0.98815	0.49692	0.048	137	0.1944	0.41131	0.34459	0.09264	0.2348	94	0.1521	-0.54563	0.35296	-0.15035	0.1257	236	-0.0027	-0.16858	0.28146	0.5498
N-Linoleoyl phenylalanine	L-Phe	Gray matter volume	231	0.2348	0.25199	0.23767	0.2902	231	0.2315	0.1155	0.47836	0.8094	137	0.188	0.20308	0.33466	0.04695	0.545	94	0.1403	0.36132	0.33785	0.10478	0.2878	236	0.0006	0.28511	0.26556	0.2841
N-Arachidonoyl leucine	A-Leu	Gray matter volume	231	0.231	-0.0266	0.24131	0.9123	231	0.2288	-0.31819	0.51654	0.5385	137	0.1859	0.06092	0.3046	0.01554	0.8418	94	0.1297	-0.10543	0.41993	-0.02574	0.8024	236	-0.0017	-0.20677	0.26502	0.4361
N-Docosahexaenoyl leucine	DH-Leu	Gray matter volume	231	0.2331	-0.20875	0.26415	0.4302	231	0.2296	-0.03532	0.54101	0.948	137	0.188	-0.22107	0.36219	-0.04777	0.5427	94	0.1339	-0.27517	0.39395	-0.06838	0.4867	236	-0.0023	-0.20366	0.29781	0.4947
N-Arachidonoyl glycine	A-Gly	Gray matter volume	231	0.2313	-0.07519	0.23107	0.7452	231	0.2297	-0.34267	0.46405	0.461	137	0.1858	0.03675	0.32929	0.00936	0.9113	94	0.1353	-0.26264	0.32903	-0.0779	0.4269	236	0.0154	-0.54293	0.25092	0.0315
N-Docosahexaenoyl glycine	DH-Gly	Gray matter volume	231	0.231	0.02757	0.25218	0.913	231	0.2283	0.24117	0.51338	0.639	137	0.1863	-0.11495	0.35601	-0.02538	0.7473	94	0.1299	0.10446	0.36322	0.0282	0.7743	236	-0.0028	-0.16967	0.28582	0.5534
N-Stearidonoyl glycine	S-Gly	Gray matter volume	231	0.253	-0.58711	0.22805	0.0107	231	0.2514	0.33428	0.46571	0.4736	137	0.2182	-0.71421	0.30613	-0.1783	0.0212	94	0.1393	-0.35445	0.34609	-0.09941	0.3086	236	0.0284	-0.71929	0.25659	0.0055
N-Linoleoyl valine	L-Val	Gray matter volume	231	0.2337	-0.20992	0.23091	0.3643	231	0.2394	0.77126	0.47241	0.104	137	0.2013	-0.52655	0.32875	-0.12537	0.1116	94	0.1366	0.29286	0.33449	0.08686	0.3836	236	0.0062	-0.39769	0.25359	0.1182
N-Oleoyl valine	O-Val	Gray matter volume	231	0.2317	0.11685	0.2462	0.6355	231	0.2311	-0.45422	0.50269	0.3672	137	0.1909	0.30534	0.33263	0.07169	0.3603	94	0.1308	-0.15622	0.37171	-0.04118	0.6753	236	-0.0043	-0.01944	0.279	0.9445
2&1-Arachidonoyl glycerol	2-AG	Gray matter volume	231	0.2402	0.37477	0.22648	0.0994	231	0.2372	-0.14839	0.45814	0.7463	137	0.1972	0.42887	0.31354	0.10706	0.1737	94	0.1404	0.35746	0.33193	0.10544	0.2845	236	0.0043	0.36187	0.2547	0.1567
Arachidonic acid	AA	Hippocampal volume	231	0.0882	3.852e-05	3.821e-05	0.3144	231	0.088	-7.633e-05	7.783e-05	0.3278	137	0.0726	7.149e-05	4.93e-05	0.12435	0.1494	94	-0.0296	-3.75e-06	6.274e-05	-0.00635	0.9524	236	-0.0007	3.514e-05	3.84e-05	0.361
Docosahexaenoic acid	DHA	Hippocampal volume	230	0.0826	1.833e-05	4.004e-05	0.6476	230	0.0846	0.00010374	8.551e-05	0.2264	137	0.0587	-1.799e-05	4.938e-05	-0.03095	0.7162	93	-0.0097	8.309e-05	7.105e-05	0.12333	0.2455	235	-0.0023	2.733e-05	4.025e-05	0.4979
Eicosapentaenoic acid	EPA	Hippocampal volume	228	0.0828	3.88e-05	8.435e-05	0.646	228	0.0858	0.00023983	0.00018199	0.1889	136	0.0595	-4.83e-05	0.00010376	-0.0404	0.6423	92	-0.0068	0.00018802	0.00015252	0.13127	0.221	233	-0.003	4.763e-05	8.476e-05	0.5747
Linoleic acid	LA	Hippocampal volume	231	0.0841	1.46e-06	1.053e-05	0.8896	231	0.1009	-5.084e-05	2.232e-05	0.0237	137	0.0726	1.826e-05	1.258e-05	0.12309	0.149	94	0.0065	-3.407e-05	1.904e-05	-0.18649	0.077	236	-0.0036	4.14e-06	1.033e-05	0.689
Linolenic acid	LnA	Hippocampal volume	231	0.0846	-7.67e-06	2.105e-05	0.7158	231	0.0909	-7.202e-05	4.504e-05	0.1112	137	0.0605	1.551e-05	2.496e-05	0.05247	0.5355	94	-0.0034	-5.925e-05	3.907e-05	-0.15965	0.133	236	-0.0041	3.6e-06	2.049e-05	0.8607
Oleic acid	OA	Hippocampal volume	231	0.0849	3.3e-06	7.23e-06	0.6483	231	0.0904	-2.294e-05	1.492e-05	0.1256	137	0.0714	1.255e-05	9.02e-06	0.11888	0.1666	94	-0.0186	-1.208e-05	1.236e-05	-0.10344	0.3312	236	-0.0032	3.65e-06	7.14e-06	0.6095
Palmitic acid	PA	Hippocampal volume	231	0.0865	1.048e-05	1.351e-05	0.4384	231	0.1018	-6.077e-05	2.769e-05	0.0292	137	0.0894	3.614e-05	1.693e-05	0.18091	0.0346	94	-0.012	-2.807e-05	2.268e-05	-0.12995	0.2192	236	-0.0035	5.87e-06	1.356e-05	0.6653
Stearic acid	SA	Hippocampal volume	231	0.0841	-1.01e-06	1.311e-05	0.9389	231	0.0909	-4.329e-05	2.641e-05	0.1026	137	0.0661	1.807e-05	1.668e-05	0.09121	0.2808	94	-0.01	-2.839e-05	2.171e-05	-0.14149	0.1944	236	-0.003	-7.19e-06	1.316e-05	0.5854
Arachidonoyl ethanolamide	AEA	Hippocampal volume	230	0.0887	0.02462	0.05179	0.6349	230	0.1075	-0.2561	0.10736	0.0179	136	0.0943	0.12041	0.0632	0.15809	0.059	94	-0.0019	-0.14031	0.08993	-0.16379	0.1223	235	-0.0038	0.01855	0.05293	0.7263
Docosahexaenoyl ethanolamide	DHEA	Hippocampal volume	231	0.0845	0.01062	0.03283	0.7465	231	0.0805	0.01338	0.06648	0.8407	137	0.0578	0.00246	0.04369	0.00487	0.9551	94	-0.029	0.01189	0.05235	0.02453	0.8209	236	-0.0042	0.0044	0.03264	0.893
Linoleoyl ethanolamide	LEA	Hippocampal volume	230	0.0888	0.01569	0.03139	0.6176	230	0.1191	-0.1899	0.06448	0.0036	136	0.1041	0.0835	0.03702	0.18779	0.0258	94	0.0221	-0.12108	0.0561	-0.22718	0.0336	235	-0.004	0.0087	0.03127	0.781
Oleoyl ethanolamide	OEA	Hippocampal volume	229	0.0803	0.00633	0.01999	0.7519	229	0.1028	-0.11372	0.04437	0.011	136	0.0734	0.04094	0.02318	0.15145	0.0798	93	0.0083	-0.07421	0.03913	-0.1986	0.0612	234	-0.0026	0.01223	0.01934	0.5279
Palmitoyl ethanolamide	PEA	Hippocampal volume	230	0.0826	-0.0073	0.01346	0.5882	230	0.0943	-0.05494	0.02793	0.0504	137	0.0638	0.01557	0.01686	0.08024	0.3572	93	0.0117	-0.04615	0.02335	-0.21104	0.0512	235	-0.0024	-0.00875	0.01315	0.5067
Stearoyl ethanolamide	SEA	Hippocampal volume	230	0.0816	-0.00471	0.02068	0.82	230	0.0873	-0.06909	0.04471	0.1237	137	0.0626	0.02018	0.02452	0.07109	0.4121	93	-0.0082	-0.05682	0.03905	-0.15393	0.1493	235	-0.0037	-0.00736	0.02043	0.719
2&1-Docosahexaenoyl glycerol	2-DHG	Hippocampal volume	228	0.0827	-0.00071845	0.01021	0.944	228	0.0803	0.01467	0.02254	0.5157	134	0.0556	-0.00539	0.01201	-0.0385	0.6542	94	-0.028	0.00747	0.02008	0.04019	0.7106	233	-0.0028	0.00598	0.01022	0.559
2&1-Linolenoyl glycerol	2-LnG	Hippocampal volume	230	0.0877	-0.01115	0.01207	0.3566	230	0.0846	-0.01301	0.02549	0.6102	137	0.0591	-0.00653	0.0148	-0.03696	0.6598	93	-0.0216	-0.0185	0.02152	-0.09166	0.3923	234	-0.004	-0.00349	0.01238	0.7785
2&1-Oleoyl glycerol	2-OG	Hippocampal volume	227	0.085	-0.00083094	0.00251	0.7411	227	0.0837	0.00423	0.00511	0.4086	134	0.0659	-0.00246	0.0032	-0.06474	0.4425	93	-0.0286	0.00156	0.00414	0.04028	0.7072	231	-0.004	-0.00076769	0.00258	0.7662
2&1-Palmitoyl glycerol	2-PG	Hippocampal volume	231	0.0851	-0.00017256	0.00033394	0.6058	231	0.0845	-0.00062141	0.00067073	0.3552	137	0.0581	9.482e-05	0.00044216	0.0179	0.8305	94	-0.0195	-0.0004976	0.00053318	-0.10211	0.3532	236	-0.0023	-0.00023098	0.00033913	0.4965
2&1-Steareoyl glycerol	2-SG	Hippocampal volume	229	0.0905	-1.438e-05	9.079e-05	0.8743	229	0.0909	-0.00019121	0.00018284	0.2968	135	0.0743	8.381e-05	0.00013206	0.05318	0.5268	94	-0.0227	-0.00010214	0.00013242	-0.08427	0.4426	234	-0.0039	-3.02e-05	9.284e-05	0.7453
N-Linoleoyl alanine	L-Ala	Hippocampal volume	230	0.0847	0.06566	0.18652	0.7252	230	0.0914	-0.60896	0.37449	0.1053	136	0.0788	0.37965	0.24833	0.13016	0.1287	94	-0.0202	-0.26264	0.2914	-0.09533	0.3699	235	-0.0041	-0.04034	0.18983	0.8319
N-Oleoyl alanine	O-Ala	Hippocampal volume	230	0.0845	-0.00858	0.03461	0.8044	230	0.0884	-0.09654	0.06906	0.1635	136	0.068	0.04191	0.04688	0.07614	0.3731	94	-0.0154	-0.0589	0.05308	-0.11829	0.2701	235	-0.0038	-0.01166	0.03528	0.7414
N-Palmitoyl alanine	P-Ala	Hippocampal volume	230	0.0857	0.0515	0.08534	0.5468	230	0.0984	-0.34489	0.16961	0.0432	136	0.0929	0.23424	0.11184	0.18237	0.0382	94	-0.014	-0.15862	0.13628	-0.12471	0.2476	235	-0.0041	0.01684	0.08554	0.8441
N-Linolenoyl amide	Ln-Am	Hippocampal volume	228	0.0864	0.00305	0.00503	0.5448	228	0.0843	0.00733	0.01036	0.4801	135	0.055	0.0003569	0.00637	0.00474	0.9554	93	-0.017	0.00805	0.00835	0.10191	0.3379	233	-0.0042	0.00101	0.00515	0.8441
N-Linoleoyl amide	L-Am	Hippocampal volume	229	0.0845	-6.458e-05	0.00050278	0.8979	229	0.0871	-0.00133	0.00104	0.2037	136	0.0541	0.00042002	0.00063497	0.05548	0.5095	93	-0.0154	-0.00087143	0.00084446	-0.11019	0.305	234	-0.0041	-0.00012461	0.00051846	0.8103
N-Palmitoyl amide	P-Am	Hippocampal volume	229	0.091	-0.000411	0.00032414	0.2061	229	0.0872	0.00017257	0.00067024	0.7971	136	0.0598	-0.00045551	0.00040944	-0.09335	0.268	93	-0.0236	-0.00033319	0.00055266	-0.0658	0.5482	234	0.0054	-0.00049578	0.00032954	0.1338
N-Linoleoyl glycine	L-Gly	Hippocampal volume	230	0.0882	-0.01053	0.03391	0.7565	230	0.0987	-0.12619	0.06655	0.0592	136	0.0776	0.04905	0.04472	0.09361	0.2747	94	-0.0001	-0.08417	0.05223	-0.17038	0.1107	235	-0.0032	-0.01734	0.03369	0.6072
N-Oleoyl glycine	O-Gly	Hippocampal volume	231	0.0842	0.0033	0.01621	0.8388	231	0.0927	-0.05901	0.03349	0.0794	137	0.0702	0.02643	0.01992	0.11727	0.1868	94	-0.0101	-0.03669	0.02812	-0.13649	0.1953	236	-0.0043	-0.00023097	0.01562	0.9882
N-Palmitoyl glycine	P-Gly	Hippocampal volume	231	0.086	0.00598	0.00851	0.4826	231	0.1151	-0.04886	0.0169	0.0042	137	0.1023	0.02732	0.01071	0.21877	0.0119	94	0.003	-0.02327	0.01372	-0.17681	0.0934	236	-0.0041	0.00163	0.00837	0.8457
N-Linoleoyl leucine	L-Leu	Hippocampal volume	229	0.0878	-0.05051	0.0555	0.3638	229	0.0842	0.03902	0.11434	0.7332	137	0.0632	-0.0766	0.08775	-0.07256	0.3843	92	-0.0275	-0.03481	0.07472	-0.04997	0.6424	234	0.0076	-0.08757	0.05251	0.0967
N-Oleoyl leucine	O-Leu	Hippocampal volume	229	0.0862	-0.01195	0.01826	0.5136	229	0.0825	0.01194	0.03845	0.7565	137	0.0604	-0.0185	0.03026	-0.05165	0.5421	92	-0.0293	-0.00629	0.02421	-0.02804	0.7956	234	0.0055	-0.02636	0.01746	0.1324
N-Palmitoyl leucine	P-Leu	Hippocampal volume	230	0.085	0.04332	0.12246	0.7238	230	0.0906	-0.37408	0.24353	0.1259	137	0.0716	0.24247	0.17354	0.11743	0.1647	93	-0.0231	-0.13533	0.17834	-0.08121	0.45	235	-0.002	-0.08473	0.11495	0.4618
N-Linoleoyl serine	L-Ser	Hippocampal volume	231	0.0866	-0.06964	0.08855	0.4325	231	0.0846	-0.12873	0.17938	0.4737	137	0.0578	-0.00998	0.11551	-0.00722	0.9313	94	-0.0192	-0.13608	0.14318	-0.10163	0.3445	236	0.0006	-0.09667	0.09031	0.2855
N-Oleoyl serine	O-Ser	Hippocampal volume	231	0.0841	-0.0055	0.03426	0.8725	231	0.0819	-0.04676	0.07026	0.5064	137	0.0586	0.01526	0.04355	0.0298	0.7266	94	-0.026	-0.03203	0.05706	-0.05918	0.576	236	-0.0041	-0.00704	0.03395	0.8358
N-Palmitoyl serine	P-Ser	Hippocampal volume	231	0.0863	-0.01724	0.02314	0.4569	231	0.0832	0.02308	0.04765	0.6285	137	0.0623	-0.02363	0.02944	-0.06751	0.4237	94	-0.0296	-0.00041	0.03892	-0.00112	0.9916	236	0.0094	-0.04061	0.02257	0.0733
N-Arachidonoyl serine	A-Ser	Hippocampal volume	231	0.0847	0.00273	0.00652	0.6758	231	0.0957	-0.02525	0.01312	0.0556	137	0.0779	0.0144	0.00852	0.14042	0.0932	94	-0.0154	-0.01148	0.01034	-0.11811	0.2702	236	-0.0043	0.0004949	0.00669	0.9411
N-Linoleoyl phenylalanine	L-Phe	Hippocampal volume	231	0.0875	-0.00578	0.00628	0.358	231	0.0996	0.02507	0.01252	0.0465	137	0.0879	-0.01705	0.00819	-0.17065	0.0394	94	-0.0208	0.0086	0.00986	0.09317	0.3852	236	0.0014	-0.00725	0.00631	0.2516
N-Arachidonoyl leucine	A-Leu	Hippocampal volume	231	0.086	0.00442	0.00636	0.4878	231	0.0819	0.00093041	0.01363	0.9456	137	0.0594	0.00365	0.00756	0.04031	0.6303	94	-0.026	0.00682	0.01221	0.06216	0.578	236	-0.0043	0.00025666	0.00631	0.9676
N-Docosahexaenoyl leucine	DH-Leu	Hippocampal volume	231	0.0845	-0.00247	0.00698	0.7236	231	0.0849	0.01495	0.01426	0.2956	137	0.0641	-0.00848	0.00898	-0.07934	0.3468	94	-0.0272	0.00526	0.01149	0.04879	0.6483	236	-0.0034	-0.00327	0.00708	0.6441
N-Arachidonoyl glycine	A-Gly	Hippocampal volume	231	0.0932	-0.00912	0.00607	0.1345	231	0.0897	0.00457	0.0122	0.7083	137	0.0721	-0.01156	0.00812	-0.12734	0.1571	94	-0.0224	-0.00754	0.00958	-0.0835	0.4335	236	0.015	-0.01277	0.00596	0.0332
N-Docosahexaenoyl glycine	DH-Gly	Hippocampal volume	231	0.0884	-0.00689	0.00664	0.3002	231	0.0845	-0.0025	0.01352	0.8538	137	0.0614	-0.00634	0.00883	-0.06063	0.474	94	-0.0211	-0.00904	0.01054	-0.09112	0.3933	236	0.0024	-0.00848	0.00677	0.2121
N-Stearidonoyl glycine	S-Gly	Hippocampal volume	231	0.0841	-0.00086403	0.00611	0.8876	231	0.0813	-0.00688	0.01248	0.582	137	0.0581	0.00185	0.00776	0.01994	0.8125	94	-0.0273	-0.0045	0.01012	-0.04718	0.6575	236	-0.0036	-0.00254	0.0062	0.6826
N-Linoleoyl valine	L-Val	Hippocampal volume	231	0.0845	-0.002	0.0061	0.7434	231	0.0806	0.00327	0.01256	0.7946	137	0.0589	-0.00335	0.00824	-0.03448	0.6855	94	-0.0296	0.00058513	0.00978	0.00648	0.9524	236	0.0004	-0.00631	0.00604	0.2973
N-Oleoyl valine	O-Val	Hippocampal volume	231	0.0946	0.01046	0.00646	0.107	231	0.0921	-0.00802	0.01321	0.5443	137	0.0782	0.014	0.0082	0.14226	0.0903	94	-0.0257	0.00627	0.01081	0.06173	0.5634	236	0.0025	0.00833	0.00661	0.2085
2&1-Arachidonoyl glycerol	2-AG	Hippocampal volume	231	0.0855	-0.0036	0.00601	0.5495	231	0.0835	0.00858	0.01215	0.4805	137	0.0631	-0.00679	0.00782	-0.07332	0.3874	94	-0.0293	0.00171	0.00973	0.01879	0.8612	236	-0.0034	-0.00276	0.00608	0.6498
Arachidonic acid	AA	White matter hyperintensities	230	0.2043	9.071e-05	0.00087155	0.9172	230	0.2052	0.00199	0.00177	0.2624	137	0.2214	-0.00094379	0.00119	-0.06226	0.4296	93	0.1759	0.00108	0.00129	0.08036	0.4027	235	-0.0029	0.00053376	0.00094624	0.5732
Docosahexaenoic acid	DHA	White matter hyperintensities	229	0.2045	0.00031106	0.00092521	0.737	229	0.2012	0.00047926	0.00198	0.8092	137	0.2176	1.422e-05	0.00119	0.00092776	0.9905	92	0.1698	0.00052339	0.00152	0.03294	0.732	234	-0.0013	0.00084333	0.00101	0.4029
Eicosapentaenoic acid	EPA	White matter hyperintensities	227	0.2074	0.00017792	0.00193	0.9267	227	0.2041	0.00127	0.00418	0.7626	136	0.2242	-0.00060707	0.00246	-0.01947	0.8053	91	0.1692	0.00093021	0.00328	0.02754	0.7773	232	-0.0033	0.00101	0.00211	0.632
Linoleic acid	LA	White matter hyperintensities	230	0.2059	0.00016645	0.00023982	0.4884	230	0.204	-0.00034767	0.00051458	0.5	137	0.221	0.00022932	0.00030403	0.05862	0.452	93	0.1693	-2.285e-05	0.00040119	-0.00546	0.9547	235	0.0069	0.00041154	0.00025354	0.1059
Linolenic acid	LnA	White matter hyperintensities	230	0.2099	0.00060983	0.00047984	0.2051	230	0.2135	-0.00147	0.00103	0.1563	137	0.2336	0.00098142	0.00059439	0.12595	0.1011	93	0.1701	-0.00025093	0.00082989	-0.0293	0.7631	235	0.0131	0.00102	0.00050258	0.0437
Oleic acid	OA	White matter hyperintensities	230	0.2098	0.00020722	0.00016437	0.2087	230	0.2064	6.485e-05	0.00034094	0.8493	137	0.2203	0.00014433	0.00021798	0.05185	0.5091	93	0.1773	0.00023624	0.00025531	0.08842	0.3574	235	0.0187	0.00040693	0.0001742	0.0203
Palmitic acid	PA	White matter hyperintensities	230	0.2054	0.0001765	0.00030762	0.5667	230	0.2019	0.00011239	0.00063753	0.8602	137	0.2178	5.74e-05	0.00041363	0.0109	0.8898	93	0.1715	0.00023063	0.00047037	0.04681	0.6251	235	0.0094	0.00059456	0.0003318	0.0744
Stearic acid	SA	White matter hyperintensities	230	0.2057	-0.00019028	0.00029819	0.5241	230	0.2085	0.00080947	0.0006019	0.18	137	0.23	-0.00057936	0.00039941	-0.11093	0.1493	93	0.1775	0.00042037	0.00044961	0.09186	0.3524	235	-0.0039	9.829e-05	0.0003241	0.762
Arachidonoyl ethanolamide	AEA	White matter hyperintensities	229	0.21	0.81187	1.18245	0.4931	229	0.2078	1.51119	2.48059	0.543	136	0.2257	0.09037	1.54913	0.00448	0.9536	93	0.1751	1.46876	1.87064	0.0752	0.4345	234	0.0025	1.63848	1.3044	0.2103
Docosahexaenoyl ethanolamide	DHEA	White matter hyperintensities	230	0.2046	-0.25792	0.74953	0.7311	230	0.2011	-0.04603	1.5161	0.9758	137	0.2185	-0.40145	1.04913	-0.03008	0.7026	93	0.1697	-0.23411	1.08008	-0.02104	0.8289	235	-0.0035	0.35464	0.80571	0.6602
Linoleoyl ethanolamide	LEA	White matter hyperintensities	229	0.2084	0.0386	0.71975	0.9573	229	0.2187	-2.97666	1.50281	0.0489	136	0.2317	0.9202	0.90884	0.07807	0.3132	93	0.1866	-1.62173	1.18959	-0.13174	0.1763	234	0.0009	0.85066	0.77483	0.2734
Oleoyl ethanolamide	OEA	White matter hyperintensities	228	0.2136	0.1194	0.45473	0.7931	228	0.2101	0.17228	1.0247	0.8666	136	0.2222	-0.02548	0.57072	-0.00351	0.9645	92	0.182	0.1394	0.8096	0.01647	0.8637	233	0.0069	0.77251	0.47747	0.107
Palmitoyl ethanolamide	PEA	White matter hyperintensities	229	0.2314	0.71784	0.3006	0.0178	229	0.2281	-0.16642	0.63041	0.792	137	0.2372	0.73483	0.40116	0.14358	0.0693	92	0.1931	0.5297	0.4812	0.10651	0.2741	234	0.0548	1.19779	0.31456	0.0002
Stearoyl ethanolamide	SEA	White matter hyperintensities	229	0.22	0.71957	0.46477	0.123	229	0.2165	-0.07641	1.01004	0.9398	137	0.2259	0.69659	0.58754	0.09308	0.2379	92	0.1899	0.74462	0.79693	0.08909	0.3527	234	0.0314	1.44229	0.49316	0.0038
2&1-Docosahexaenoyl glycerol	2-DHG	White matter hyperintensities	227	0.2196	-0.01651	0.22849	0.9425	227	0.2162	0.1138	0.50499	0.8219	134	0.2467	-0.01516	0.28091	-0.00413	0.9571	93	0.1693	-0.04181	0.41384	-0.00982	0.9198	232	-0.004	-0.07518	0.25017	0.7641
2&1-Linolenoyl glycerol	2-LnG	White matter hyperintensities	229	0.2074	0.26864	0.27483	0.3294	229	0.2047	-0.29275	0.58129	0.615	137	0.2251	0.39752	0.35408	0.08536	0.2636	92	0.1687	0.15634	0.44667	0.03393	0.7272	233	-0.0023	0.20996	0.30474	0.4915
2&1-Oleoyl glycerol	2-OG	White matter hyperintensities	226	0.2287	0.05136	0.05553	0.356	226	0.2251	0.00779	0.11312	0.9451	134	0.259	0.04933	0.07343	0.05028	0.5029	92	0.1701	0.04431	0.08525	0.05024	0.6045	230	0.0008	0.06789	0.06244	0.2781
2&1-Palmitoyl glycerol	2-PG	White matter hyperintensities	230	0.2087	-0.00871	0.00773	0.2607	230	0.2058	0.00666	0.01567	0.6713	137	0.2249	-0.01173	0.01058	-0.08404	0.2692	93	0.1701	-0.00349	0.01157	-0.03012	0.7635	235	0.0022	-0.01047	0.00849	0.219
2&1-Steareoyl glycerol	2-SG	White matter hyperintensities	228	0.2092	-0.00107	0.0021	0.6101	228	0.2057	0.00083779	0.00424	0.8437	135	0.2268	-0.00158	0.00321	-0.03771	0.6233	93	0.1692	-0.00014635	0.0028	-0.0052	0.9585	233	-0.0032	-0.00118	0.00232	0.6121
N-Linoleoyl alanine	L-Ala	White matter hyperintensities	229	0.2019	-0.87051	4.26934	0.8386	229	0.1983	-1.14975	8.66133	0.8945	136	0.2151	-0.77315	6.02566	-0.01008	0.8981	93	0.1693	-0.4144	6.15869	-0.00651	0.9465	234	-0.0037	1.79698	4.68697	0.7018
N-Oleoyl alanine	O-Ala	White matter hyperintensities	229	0.2024	0.34068	0.79035	0.6669	229	0.2074	2.44603	1.57846	0.1227	136	0.2184	-0.85267	1.12863	-0.05894	0.4513	93	0.1906	1.66821	1.10109	0.14594	0.1334	234	-0.0022	0.60023	0.86908	0.4905
N-Palmitoyl alanine	P-Ala	White matter hyperintensities	229	0.2077	2.51946	1.94319	0.1961	229	0.2051	1.96361	3.91712	0.6167	136	0.217	1.60785	2.73121	0.04762	0.5571	93	0.1837	3.52553	2.84062	0.12026	0.2179	234	0.0149	4.45254	2.09167	0.0343
N-Linolenoyl amide	Ln-Am	White matter hyperintensities	227	0.2006	0.0496	0.1161	0.6696	227	0.2057	-0.36973	0.23784	0.1215	135	0.2196	0.17841	0.15285	0.08977	0.2453	92	0.1774	-0.16816	0.17705	-0.0909	0.3449	232	-0.0034	0.0597	0.12794	0.6412
N-Linoleoyl amide	L-Am	White matter hyperintensities	228	0.2034	-0.00283	0.01159	0.8069	228	0.2005	-0.01101	0.02404	0.6472	136	0.216	0.00137	0.01531	0.00686	0.9286	92	0.1705	-0.00768	0.018	-0.04145	0.6707	233	-0.0041	-0.00302	0.01291	0.8153
N-Palmitoyl amide	P-Am	White matter hyperintensities	228	0.2074	0.00814	0.00748	0.2774	228	0.2118	-0.02297	0.01541	0.1375	136	0.2326	0.01641	0.00979	0.12704	0.0962	92	0.1704	-0.00477	0.01174	-0.04018	0.6853	233	0.0095	0.0147	0.00819	0.0742
N-Linoleoyl glycine	L-Gly	White matter hyperintensities	229	0.2094	0.42234	0.77458	0.5861	229	0.207	-0.84865	1.53081	0.5799	136	0.2275	0.60395	1.08477	0.04349	0.5787	93	0.17	0.31465	1.09167	0.02793	0.7739	234	0.0037	1.13336	0.83019	0.1735
N-Oleoyl glycine	O-Gly	White matter hyperintensities	230	0.2097	0.4576	0.3678	0.2147	230	0.2092	0.71081	0.76356	0.3529	137	0.2177	0.0628	0.48171	0.01057	0.8965	93	0.1971	0.99775	0.57455	0.16282	0.086	235	0.0244	0.99311	0.3791	0.0094
N-Palmitoyl glycine	P-Gly	White matter hyperintensities	230	0.2049	0.08798	0.19378	0.6503	230	0.2045	0.36884	0.39134	0.347	137	0.2192	-0.13523	0.26329	-0.04107	0.6084	93	0.1844	0.36129	0.28433	0.12039	0.2072	235	0.0071	0.33489	0.2048	0.1034
N-Linoleoyl leucine	L-Leu	White matter hyperintensities	228	0.2036	-1.32066	1.26401	0.2973	228	0.2008	1.24504	2.6012	0.6327	137	0.223	-1.99462	2.1071	-0.07166	0.3456	91	0.1596	-0.65307	1.53821	-0.04143	0.6722	233	0.0044	-1.83477	1.29076	0.1565
N-Oleoyl leucine	O-Leu	White matter hyperintensities	228	0.2004	-0.19345	0.4162	0.6425	228	0.1969	0.11615	0.87624	0.8947	137	0.2184	-0.26369	0.7277	-0.02793	0.7177	91	0.1606	-0.26035	0.49745	-0.0513	0.6021	233	-0.0002	-0.41766	0.42962	0.332
N-Palmitoyl leucine	P-Leu	White matter hyperintensities	229	0.204	0.02755	2.79343	0.9921	229	0.201	2.16925	5.58439	0.6981	137	0.2178	-0.75221	4.19983	-0.01382	0.8581	92	0.1682	0.04322	3.69476	0.00113	0.9907	234	-0.0011	-2.42849	2.82911	0.3916
N-Linoleoyl serine	L-Ser	White matter hyperintensities	230	0.2118	-2.94896	2.0109	0.1439	230	0.2254	-8.94255	4.03784	0.0278	137	0.218	0.64529	2.77455	0.01771	0.8165	93	0.231	-7.59253	2.87109	-0.24822	0.0097	235	0.0005	-2.35566	2.22475	0.2908
N-Oleoyl serine	O-Ser	White matter hyperintensities	230	0.2094	-0.93923	0.77735	0.2282	230	0.2079	1.20425	1.59396	0.4507	137	0.2315	-1.59262	1.03756	-0.11798	0.1272	93	0.1693	-0.08326	1.1768	-0.00675	0.9438	235	-0.0043	-0.00994	0.83576	0.9905
N-Palmitoyl serine	P-Ser	White matter hyperintensities	230	0.2059	-0.35865	0.52717	0.497	230	0.2029	0.43997	1.08555	0.6856	137	0.2215	-0.57316	0.70728	-0.06211	0.4192	93	0.1692	0.03082	0.80155	0.00369	0.9694	235	-0.0041	-0.12437	0.5604	0.8246
N-Arachidonoyl serine	A-Ser	White matter hyperintensities	230	0.2139	0.24532	0.14835	0.0996	230	0.2162	0.3883	0.2997	0.1964	137	0.2186	0.0813	0.20673	0.03006	0.6948	93	0.2228	0.51146	0.20892	0.2281	0.0164	235	0.0109	0.31141	0.16443	0.0595
N-Linoleoyl phenylalanine	L-Phe	White matter hyperintensities	230	0.2045	-0.04108	0.14331	0.7747	230	0.202	-0.15778	0.28845	0.5849	137	0.2178	0.03311	0.20006	0.01257	0.8688	93	0.1739	-0.14293	0.20399	-0.06768	0.4854	235	-0.002	-0.11269	0.15568	0.4699
N-Arachidonoyl leucine	A-Leu	White matter hyperintensities	230	0.2093	-0.17294	0.1445	0.2326	230	0.2057	-0.01558	0.30973	0.9599	137	0.2223	-0.16137	0.18134	-0.0676	0.3752	93	0.172	-0.13629	0.25144	-0.05444	0.5892	235	0.0052	-0.23062	0.15463	0.1372
N-Docosahexaenoyl leucine	DH-Leu	White matter hyperintensities	230	0.213	-0.2492	0.15807	0.1163	230	0.2099	0.12085	0.32379	0.7093	137	0.229	-0.29883	0.21497	-0.10601	0.1669	93	0.1755	-0.19173	0.23597	-0.07794	0.4187	235	0	-0.17338	0.17409	0.3203
N-Arachidonoyl glycine	A-Gly	White matter hyperintensities	230	0.2109	0.19119	0.13869	0.1694	230	0.2076	0.07014	0.2782	0.8012	137	0.2196	0.11381	0.19636	0.04756	0.5632	93	0.1857	0.26089	0.19648	0.12623	0.1877	235	0.0161	0.32294	0.14693	0.0289
N-Docosahexaenoyl glycine	DH-Gly	White matter hyperintensities	230	0.2051	-0.07537	0.15156	0.6195	230	0.2016	0.05151	0.30854	0.8676	137	0.2193	-0.1122	0.21241	-0.04068	0.5982	93	0.1697	-0.05089	0.21786	-0.02246	0.8159	235	-0.004	-0.04256	0.16739	0.7995
N-Stearidonoyl glycine	S-Gly	White matter hyperintensities	230	0.2105	0.18502	0.13858	0.1832	230	0.2091	-0.21655	0.28311	0.4452	137	0.2291	0.25865	0.18516	0.10601	0.1648	93	0.1704	0.07369	0.20886	0.03377	0.7251	235	0.0033	0.20262	0.15217	0.1843
N-Linoleoyl valine	L-Val	White matter hyperintensities	230	0.2115	-0.19967	0.1388	0.1517	230	0.2089	-0.14887	0.28599	0.6032	137	0.22	-0.12479	0.19789	-0.04878	0.5294	93	0.1838	-0.25262	0.20248	-0.12194	0.2155	235	0.0077	-0.24912	0.14841	0.0946
N-Oleoyl valine	O-Val	White matter hyperintensities	230	0.2053	-0.08152	0.14795	0.5822	230	0.2018	0.0354	0.30281	0.9071	137	0.2194	-0.1069	0.19901	-0.04121	0.5921	93	0.1693	-0.02051	0.2232	-0.00884	0.927	235	-0.0039	-0.04718	0.16328	0.7729
2&1-Arachidonoyl glycerol	2-AG	White matter hyperintensities	230	0.2054	-0.07898	0.137	0.5649	230	0.2018	0.023	0.27732	0.934	137	0.2191	-0.09219	0.18835	-0.03778	0.6253	93	0.1697	-0.04357	0.20072	-0.02097	0.8287	235	-0.0043	-0.01068	0.14981	0.9433
