# Supplementary material for: The association of circulating endocannabinoids with neuroimaging and blood biomarkers of neuro-injury
Source: Alzheimers Res Ther. 2023 Sep 12;15:154. doi: 10.1186/s13195-023-01301-x (PMC10496329; doi:10.1186/s13195-023-01301-x)
Supplement: Supplementary file 8 — Additional file 8: Supplementary Table 5. Separate regression analysis results for each eCBs in relation to AD and neuro-injury biomarkers. Showing crude models, adjusted models, models with interaction and stratified models by sex. [file 13195_2023_1301_MOESM8_ESM.xlsx]

## Sheet: BIOMARKERS
endocannabinoids	Abbreviation	outcome	N	Adj R-Sq	Parameter Estimate	Standard Error	P value	interaction N	interaction Adj R-Sq	interaction Parameter Estimate	interaction Standard Error	interaction P value	Women N	Women Adj R-Sq	Women Parameter Estimate	Women Standard Error	Women standardized Parameter Estimate	Women P value	Men N	Men Adj R-Sq	Men Parameter Estimate	Men Standard Error	Men standardized Parameter Estimate	Men P value	crude N	crude Adj R-Sq	crude Parameter Estimate	crude Standard Error	crude P value
Arachidonic acid	AA	NfL	231	0.2333	-0.00062959	0.00036398	0.085	231	0.2305	-0.00050193	0.00047626	0.2931	137	0.1971	-0.00046552	0.0004709	-0.07741	0.3247	94	0.2991	-0.00074969	0.00057824	-0.11342	0.1982	236	-0.0012	-0.00034553	0.00040603	0.3956
Docosahexaenoic acid	DHA	NfL	230	0.2239	-0.00017667	0.0003869	0.6484	230	0.2215	-9.924e-05	0.00046452	0.831	137	0.1913	-6.499e-05	0.00046794	-0.01087	0.8898	93	0.2952	-0.0005687	0.00067688	-0.07374	0.4031	235	-0.004	0.00011229	0.00042565	0.7922
Eicosapentaenoic acid	EPA	NfL	228	0.2218	-0.00024298	0.00081341	0.7654	228	0.2188	-0.00071253	0.00057328	0.2152	136	0.1929	-0.00022681	0.00098573	-0.01849	0.8184	92	0.2877	-0.00111	0.00146	-0.06842	0.4466	233	-0.0028	0.00053411	0.00089121	0.5496
Linoleic acid	LA	NfL	231	0.233	-0.00017005	0.00010015	0.0909	231	0.2295	-0.00109	0.00080421	0.1774	137	0.2011	-0.00015352	0.00012011	-0.10076	0.2034	94	0.2941	-0.00018284	0.00017944	-0.08941	0.311	236	-0.0042	-1.495e-05	0.00010785	0.8899
Linolenic acid	LnA	NfL	231	0.2315	-0.00031443	0.00020016	0.1176	231	0.2285	-1.18287	0.62344	0.0591	137	0.1976	-0.00024432	0.00023744	-0.08027	0.3054	94	0.2978	-0.00044537	0.00036221	-0.10721	0.2221	236	-0.0041	-4.563e-05	0.00021415	0.8315
Oleic acid	OA	NfL	231	0.2285	-8.617e-05	6.85e-05	0.2097	231	0.2259	-0.7318	0.62161	0.2404	137	0.1984	-9.315e-05	8.535e-05	-0.08638	0.2771	94	0.2879	-5.844e-05	0.00011541	-0.0447	0.6139	236	-0.004	1.754e-05	7.435e-05	0.8137
Palmitic acid	PA	NfL	231	0.2367	-0.00025628	0.00012813	0.0467	231	0.2333	0.3092	0.7471	0.6794	137	0.2023	-0.00022041	0.00016215	-0.10784	0.1764	94	0.2959	-0.00023789	0.00021155	-0.0984	0.2638	236	-0.0038	-4.551e-05	0.00014137	0.7478
Stearic acid	SA	NfL	231	0.2235	-4.17e-05	0.00012544	0.7399	231	0.2217	0.25877	1.04848	0.8053	137	0.192	5.819e-05	0.00016034	0.02848	0.7173	94	0.289	-0.0001261	0.00020056	-0.05615	0.5311	236	-0.0009	0.00012253	0.00013775	0.3747
Arachidonoyl ethanolamide	AEA	NfL	230	0.2353	-0.91116	0.4964	0.0678	230	0.2336	0.01605	0.07509	0.8309	136	0.2108	-1.0897	0.61325	-0.13759	0.0779	94	0.288	-0.43109	0.84696	-0.04496	0.612	235	-0.0001	-0.55202	0.55692	0.3226
Docosahexaenoyl ethanolamide	DHEA	NfL	231	0.2231	0.01307	0.3145	0.9669	231	0.2204	0.0337	0.07532	0.655	137	0.1915	0.09683	0.41736	0.01857	0.8169	94	0.2886	-0.28016	0.47916	-0.05164	0.5602	236	0.0003	0.35088	0.3409	0.3044
Linoleoyl ethanolamide	LEA	NfL	230	0.2346	-0.52893	0.2974	0.0767	230	0.2327	0.1557	0.08963	0.0838	136	0.1967	-0.3219	0.35778	-0.07075	0.3699	94	0.3061	-0.84987	0.52757	-0.14245	0.1107	235	-0.0042	-0.04499	0.32583	0.8903
Oleoyl ethanolamide	OEA	NfL	229	0.2128	-0.2541	0.18476	0.1704	229	0.2096	0.085	0.12563	0.4994	136	0.1573	-0.16027	0.21431	-0.06148	0.4559	93	0.2953	-0.27995	0.36969	-0.06684	0.4509	234	-0.0043	0.02118	0.19392	0.9131
Palmitoyl ethanolamide	PEA	NfL	230	0.228	-0.13105	0.12821	0.3078	230	0.2275	-2.386e-05	0.00047466	0.96	137	0.1913	0.01734	0.16034	0.00874	0.9141	93	0.3112	-0.35343	0.21848	-0.14417	0.1093	235	-0.0015	0.11071	0.13698	0.4198
Stearoyl ethanolamide	SEA	NfL	230	0.2254	0.10786	0.19729	0.5851	230	0.2222	-0.00059911	0.00047344	0.207	137	0.1937	0.1475	0.23206	0.05056	0.5261	93	0.2912	0.08595	0.36692	0.02077	0.8153	235	0.0157	0.46061	0.21154	0.0305
2&1-Docosahexaenoyl glycerol	2-DHG	NfL	228	0.2266	-0.0312	0.09749	0.7492	228	0.2232	-0.00034812	0.00056801	0.5406	134	0.1903	-0.02976	0.11372	-0.02063	0.794	94	0.2878	-0.09203	0.18564	-0.04421	0.6213	233	-0.0014	-0.08825	0.10689	0.4098
2&1-Linolenoyl glycerol	2-LnG	NfL	230	0.2233	0.00080521	0.11596	0.9945	230	0.2252	-0.00132	0.00080644	0.103	137	0.1948	0.10803	0.1412	0.05919	0.4456	93	0.2894	-0.1613	0.20051	-0.07153	0.4233	234	-0.0042	-0.01951	0.12971	0.8806
2&1-Oleoyl glycerol	2-OG	NfL	227	0.2426	0.008	0.02378	0.7368	227	0.2413	0.14511	0.42191	0.7312	134	0.2208	0.02449	0.02999	0.06272	0.4158	93	0.2855	-0.01576	0.03849	-0.03644	0.6833	231	-0.0039	0.00843	0.02693	0.7545
2&1-Palmitoyl glycerol	2-PG	NfL	231	0.2259	-0.00284	0.00319	0.3737	231	0.2228	-0.52071	0.43081	0.2281	137	0.1924	-0.00188	0.00422	-0.03449	0.6561	94	0.2881	-0.00261	0.00492	-0.04791	0.5964	236	-0.0009	-0.00313	0.00355	0.3789
2&1-Steareoyl glycerol	2-SG	NfL	229	0.2252	-0.00043377	0.00087175	0.6193	229	0.2217	0.87909	0.50416	0.0826	135	0.1906	-0.00030769	0.00127	-0.01894	0.8091	94	0.2864	-0.00031565	0.00122	-0.02326	0.7964	234	-0.0038	-0.00034528	0.00097326	0.7231
N-Linoleoyl alanine	L-Ala	NfL	230	0.2413	-3.79798	1.7705	0.033	230	0.238	-0.72671	0.72699	0.3186	136	0.2044	-3.21241	2.37879	-0.1069	0.1792	94	0.299	-3.46555	2.68129	-0.11238	0.1995	235	0.0009	-2.19302	1.98588	0.2706
N-Oleoyl alanine	O-Ala	NfL	230	0.2431	-0.72874	0.32159	0.0244	230	0.2403	-0.01947	0.11575	0.8666	136	0.2101	-0.7194	0.43183	-0.13103	0.0981	94	0.297	-0.57725	0.48725	-0.10356	0.2393	235	0.0054	-0.54535	0.36165	0.1329
N-Palmitoyl alanine	P-Ala	NfL	230	0.2447	-1.89686	0.80049	0.0187	230	0.2413	-0.01517	0.11497	0.8951	136	0.202	-1.26902	1.06609	-0.09749	0.2361	94	0.3104	-2.21047	1.24142	-0.15526	0.0784	235	0.0005	-0.932	0.88581	0.2938
N-Linolenoyl amide	Ln-Am	NfL	228	0.2285	0.07894	0.04871	0.1066	228	0.2263	0.11549	0.13924	0.4078	135	0.2049	0.1043	0.06055	0.1337	0.0873	93	0.2867	0.04317	0.08004	0.04756	0.591	233	0.0091	0.09611	0.05425	0.0778
N-Linoleoyl amide	L-Am	NfL	229	0.2257	0.00506	0.00487	0.3003	229	0.2225	-0.1668	0.19502	0.3933	136	0.1956	0.00586	0.00608	0.07458	0.3368	93	0.2857	0.00329	0.00802	0.03616	0.683	234	-0.0004	0.00525	0.00549	0.3398
N-Palmitoyl amide	P-Am	NfL	229	0.222	0.00020628	0.00316	0.948	229	0.2264	-2.242e-05	0.00099414	0.982	136	0.1969	0.00419	0.00392	0.0828	0.2866	93	0.2982	-0.00681	0.00516	-0.11704	0.1906	234	-0.0017	0.00272	0.00351	0.4392
N-Linoleoyl glycine	L-Gly	NfL	230	0.225	-0.19845	0.32674	0.5442	230	0.2229	-0.00151	0.00101	0.1385	136	0.1962	-0.37009	0.4318	-0.06837	0.393	94	0.2859	0.04191	0.49393	0.00758	0.9326	235	-0.0021	0.25489	0.35343	0.4715
N-Oleoyl glycine	O-Gly	NfL	231	0.2239	-0.07482	0.15369	0.6269	231	0.2221	-3.462e-05	0.00117	0.9763	137	0.1935	-0.11545	0.18784	-0.05065	0.5399	94	0.2861	0.04681	0.26457	0.01556	0.86	236	0.0053	0.24105	0.1606	0.1347
N-Palmitoyl glycine	P-Gly	NfL	231	0.2345	-0.14647	0.08019	0.0691	231	0.2312	-0.00195	0.00172	0.2564	137	0.2018	-0.13558	0.10232	-0.10726	0.1874	94	0.2926	-0.119	0.12917	-0.08079	0.3594	236	-0.0043	-0.00439	0.08667	0.9596
N-Linoleoyl leucine	L-Leu	NfL	229	0.2376	-1.14583	0.52548	0.0303	229	0.2357	-0.00016494	0.00012162	0.1764	137	0.214	-1.6233	0.82877	-0.14912	0.0523	92	0.2884	-0.78915	0.68579	-0.1027	0.253	234	0.0192	-1.2817	0.54309	0.0191
N-Oleoyl leucine	O-Leu	NfL	229	0.252	-0.51693	0.17121	0.0028	229	0.2502	-0.00022788	0.00011991	0.0587	137	0.2197	-0.62614	0.28496	-0.16908	0.0297	92	0.3019	-0.38297	0.21962	-0.15479	0.0847	234	0.0404	-0.58718	0.17863	0.0012
N-Palmitoyl leucine	P-Leu	NfL	230	0.2558	-3.60053	1.14869	0.002	230	0.2538	2.642e-05	0.00014616	0.8567	137	0.2283	-4.1459	1.64605	-0.19281	0.013	93	0.3039	-2.74405	1.62201	-0.14896	0.0942	235	0.0467	-4.13522	1.17154	0.0005
N-Linoleoyl serine	L-Ser	NfL	231	0.2294	-1.14461	0.84702	0.1779	231	0.2262	-0.00014095	0.00020441	0.4912	137	0.1989	-1.23299	1.0969	-0.08657	0.263	94	0.2877	-0.6456	1.33527	-0.04307	0.6299	236	-0.0013	-0.7876	0.94682	0.4063
N-Oleoyl serine	O-Ser	NfL	230	0.2325	-0.64712	0.32588	0.0483	230	0.2291	-0.00026891	0.00024062	0.2649	136	0.198	-0.593	0.41148	-0.1128	0.1519	94	0.2967	-0.61918	0.52881	-0.1022	0.2448	235	-0.0004	-0.33635	0.35504	0.3444
N-Palmitoyl serine	P-Ser	NfL	231	0.2336	-0.38636	0.22014	0.0806	231	0.232	-0.00045161	0.00023692	0.0579	137	0.1938	-0.18316	0.28135	-0.05086	0.5162	94	0.3048	-0.55273	0.35555	-0.13517	0.1236	236	0.0025	-0.29936	0.23711	0.208
N-Arachidonoyl serine	A-Ser	NfL	231	0.2277	-0.07221	0.06238	0.2482	231	0.2259	-0.0002032	0.00028946	0.4834	137	0.1992	-0.09424	0.08218	-0.08906	0.2535	94	0.2866	-0.02958	0.09564	-0.02719	0.7579	236	-0.0023	-0.04706	0.07008	0.5026
N-Linoleoyl phenylalanine	L-Phe	NfL	231	0.2266	-0.06057	0.06024	0.3157	231	0.2242	-0.00025942	0.00040526	0.5228	137	0.1925	-0.03659	0.07953	-0.03549	0.6462	94	0.2924	-0.08285	0.09174	-0.08016	0.3689	236	0.0038	-0.09113	0.06603	0.1689
N-Arachidonoyl leucine	A-Leu	NfL	231	0.2258	-0.05322	0.06037	0.3789	231	0.2403	0.10638	0.14367	0.4598	137	0.2201	-0.15673	0.07082	-0.16816	0.0286	94	0.3061	0.17227	0.10691	0.14033	0.1106	236	0.0059	-0.1012	0.06555	0.124
N-Docosahexaenoyl leucine	DH-Leu	NfL	231	0.2263	-0.06416	0.06684	0.3382	231	0.2231	-0.11864	0.14336	0.4088	137	0.1975	-0.08745	0.0857	-0.07928	0.3094	94	0.2899	-0.0761	0.1069	-0.06309	0.4784	236	-0.0008	-0.06686	0.07411	0.3679
N-Arachidonoyl glycine	A-Gly	NfL	231	0.2262	-0.05463	0.05786	0.346	231	0.2307	0.18642	0.17057	0.2756	137	0.2073	-0.12419	0.07573	-0.13228	0.1034	94	0.2868	0.03054	0.08952	0.03022	0.7338	236	-0.0023	0.04314	0.06313	0.495
N-Docosahexaenoyl glycine	DH-Gly	NfL	231	0.2233	0.01369	0.06387	0.8305	231	0.2212	0.19067	0.24047	0.4287	137	0.1921	0.0322	0.08439	0.02984	0.7034	94	0.2873	-0.0406	0.09737	-0.03656	0.6777	236	-0.0037	0.02582	0.07121	0.7173
N-Stearidonoyl glycine	S-Gly	NfL	231	0.2278	-0.06814	0.05827	0.2435	231	0.2245	-0.39375	0.36027	0.2756	137	0.1952	-0.05968	0.07358	-0.06275	0.4188	94	0.2896	-0.06438	0.09423	-0.06024	0.4963	236	-0.0013	-0.05354	0.06471	0.4088
N-Linoleoyl valine	L-Val	NfL	231	0.2341	-0.10448	0.0582	0.074	231	0.2315	-0.68825	0.35921	0.0566	137	0.2057	-0.12144	0.0781	-0.12132	0.1224	94	0.2885	-0.05198	0.09026	-0.05144	0.5662	236	0.015	-0.13467	0.06287	0.0332
N-Oleoyl valine	O-Val	NfL	231	0.2381	-0.12981	0.06181	0.0368	231	0.2382	0.39229	0.42729	0.3596	137	0.2185	-0.16731	0.07789	-0.16482	0.0335	94	0.2873	-0.04217	0.10084	-0.03708	0.6768	236	0.0068	-0.11138	0.0691	0.1083
2&1-Arachidonoyl glycerol	2-AG	NfL	231	0.2234	-0.01524	0.05714	0.7899	231	0.2213	0.37265	0.60624	0.5394	137	0.1922	0.03026	0.074	0.03182	0.6832	94	0.2882	-0.048	0.08974	-0.04724	0.5941	236	-0.0043	0.00127	0.06359	0.984
Arachidonic acid	AA	GFAP	230	0.152	-0.00080685	0.00036046	0.0262	230	0.1692	-0.13097	0.07644	0.088	136	0.0756	-8.413e-05	0.0004922	-0.01426	0.8645	94	0.2509	-0.00181	0.00052041	-0.31475	0.0008	235	0.0064	-0.00060375	0.00038116	0.1146
Docosahexaenoic acid	DHA	GFAP	229	0.1628	-0.0011	0.00038576	0.0046	229	0.1715	-0.1385	0.07577	0.0689	136	0.0856	-0.00060412	0.00049843	-0.10019	0.2277	93	0.25	-0.00211	0.0006101	-0.31285	0.0008	234	0.0128	-0.00081412	0.00040655	0.0464
Eicosapentaenoic acid	EPA	GFAP	227	0.1556	-0.00205	0.00081973	0.0133	227	0.1549	0.00047543	0.09252	0.9959	135	0.0896	-0.00156	0.00106	-0.12347	0.1434	92	0.2036	-0.00323	0.00134	-0.2282	0.018	232	0.0091	-0.00153	0.00086565	0.0788
Linoleic acid	LA	GFAP	230	0.1661	-0.00029462	9.88e-05	0.0032	230	0.166	0.07265	0.1279	0.5706	136	0.0967	-0.00022062	0.00012566	-0.14633	0.0815	94	0.2134	-0.00044545	0.0001649	-0.25022	0.0083	235	0.004	-0.00014236	0.00010197	0.164
Linolenic acid	LnA	GFAP	230	0.1661	-0.00058771	0.00019716	0.0032	230	0.1663	-0.14704	0.07237	0.0434	136	0.0967	-0.00043543	0.00024789	-0.14503	0.0813	94	0.2152	-0.0009139	0.00033334	-0.25272	0.0074	235	0.0053	-0.00030362	0.00020209	0.1343
Oleic acid	OA	GFAP	230	0.1637	-0.00019413	6.766e-05	0.0045	230	0.1638	-0.10881	0.07328	0.139	136	0.0909	-0.00013427	8.97e-05	-0.12548	0.1368	94	0.2158	-0.00029037	0.00010543	-0.25516	0.0071	235	0.0039	-9.72e-05	7.038e-05	0.1686
Palmitic acid	PA	GFAP	230	0.1706	-0.00040253	0.00012625	0.0016	230	0.1721	0.10597	0.08715	0.2253	136	0.0925	-0.00026746	0.00016999	-0.13279	0.118	94	0.2331	-0.00060077	0.00019219	-0.28546	0.0024	235	0.0105	-0.000248	0.00013273	0.063
Stearic acid	SA	GFAP	230	0.1411	-0.00018197	0.0001248	0.1462	230	0.1373	-0.08084	0.12291	0.5114	136	0.0818	-0.00016069	0.00016824	-0.08002	0.3413	94	0.1596	-0.0002018	0.00018982	-0.10321	0.2906	235	-0.002	-9.432e-05	0.00013004	0.469
Arachidonoyl ethanolamide	AEA	GFAP	229	0.1414	-0.89029	0.49478	0.0733	229	0.1383	-0.10977	0.08338	0.1894	135	0.0786	-0.69369	0.64671	-0.08984	0.2854	94	0.1684	-1.14982	0.79679	-0.13775	0.1525	234	0.0014	-0.59909	0.52221	0.2525
Docosahexaenoyl ethanolamide	DHEA	GFAP	230	0.1479	-0.62682	0.31633	0.0488	230	0.1446	-0.02619	0.08254	0.7513	136	0.085	-0.52578	0.44804	-0.09794	0.2427	94	0.1797	-0.81773	0.44793	-0.17316	0.0713	235	0.0016	-0.38788	0.3297	0.2406
Linoleoyl ethanolamide	LEA	GFAP	229	0.1481	-0.66172	0.29557	0.0262	229	0.1443	0.27149	0.09849	0.0063	135	0.0917	-0.65002	0.37302	-0.14565	0.0838	94	0.1659	-0.67649	0.50354	-0.13026	0.1825	234	0.0001	-0.31139	0.30657	0.3108
Oleoyl ethanolamide	OEA	GFAP	229	0.1361	-0.12712	0.18699	0.4973	229	0.1351	-0.05882	0.13964	0.674	136	0.0754	0.00822	0.22987	0.00308	0.9715	93	0.1662	-0.365	0.35015	-0.10008	0.3001	234	-0.0018	0.14193	0.18636	0.4471
Palmitoyl ethanolamide	PEA	GFAP	229	0.1581	-0.31784	0.12661	0.0128	229	0.1613	0.04888	0.0855	0.5681	136	0.0817	-0.16007	0.16841	-0.08231	0.3436	93	0.2264	-0.57113	0.20161	-0.26756	0.0057	234	-0.0012	-0.10899	0.12908	0.3993
Stearoyl ethanolamide	SEA	GFAP	229	0.1366	-0.15448	0.19671	0.4331	229	0.1369	-0.10911	0.08526	0.202	136	0.0828	-0.25046	0.24347	-0.08775	0.3055	93	0.1571	0.12228	0.3484	0.03394	0.7264	234	-0.0021	0.1435	0.20087	0.4757
2&1-Docosahexaenoyl glycerol	2-DHG	GFAP	227	0.1361	-0.05984	0.09701	0.538	227	0.1343	0.01261	0.10257	0.9023	133	0.0741	-0.02274	0.11917	-0.01615	0.8489	94	0.1584	-0.17591	0.17568	-0.09706	0.3194	232	-0.0031	-0.0536	0.10043	0.5941
2&1-Linolenoyl glycerol	2-LnG	GFAP	229	0.1339	-0.05126	0.11559	0.6578	229	0.1325	0.10027	0.1433	0.4849	136	0.0801	-0.12038	0.14779	-0.06745	0.4168	93	0.15	0.08161	0.19125	0.0415	0.6706	233	-0.0041	-0.02612	0.12216	0.8309
2&1-Oleoyl glycerol	2-OG	GFAP	226	0.1438	-0.00798	0.02384	0.7381	226	0.1408	-0.07956	0.08704	0.3617	133	0.0884	-0.017	0.03175	-0.04458	0.5932	93	0.1485	0.00616	0.03665	0.01634	0.8669	230	-0.0044	-0.00183	0.02538	0.9426
2&1-Palmitoyl glycerol	2-PG	GFAP	230	0.1389	-0.00393	0.00318	0.2179	230	0.135	0.01751	0.08576	0.8384	136	0.0806	-0.00382	0.00442	-0.07155	0.3891	94	0.1558	-0.00397	0.00466	-0.0837	0.3961	235	0.004	-0.00464	0.00333	0.1654
2&1-Steareoyl glycerol	2-SG	GFAP	228	0.1387	-0.00106	0.00085717	0.2156	228	0.1374	-0.00603	0.10476	0.9542	134	0.0701	-0.0003306	0.00131	-0.02123	0.801	94	0.1721	-0.0018	0.00114	-0.15277	0.1182	233	0.0027	-0.00115	0.00090219	0.2025
N-Linoleoyl alanine	L-Ala	GFAP	229	0.1562	-4.38942	1.76579	0.0137	229	0.153	-0.17347	0.14519	0.2334	135	0.0892	-3.54064	2.50888	-0.11994	0.1606	94	0.1873	-5.15014	2.51332	-0.19185	0.0434	234	0.0104	-3.45891	1.86384	0.0648
N-Oleoyl alanine	O-Ala	GFAP	229	0.1589	-0.84162	0.32013	0.0092	229	0.1552	0.10209	0.06187	0.1004	135	0.0946	-0.75824	0.45466	-0.14084	0.0978	94	0.183	-0.88027	0.45727	-0.18142	0.0574	234	0.0143	-0.70943	0.3391	0.0375
N-Palmitoyl alanine	P-Ala	GFAP	229	0.1647	-2.31755	0.79556	0.0039	229	0.1637	0.01814	0.06151	0.7684	135	0.089	-1.57363	1.12116	-0.12308	0.1628	94	0.2153	-3.1626	1.15284	-0.25518	0.0074	234	0.01	-1.52445	0.83106	0.0679
N-Linolenoyl amide	Ln-Am	GFAP	227	0.1286	0.00567	0.04837	0.9067	227	0.1251	0.12053	0.07387	0.1042	134	0.0639	0.02078	0.06371	0.02767	0.7448	93	0.1587	-0.01416	0.07493	-0.0181	0.8506	232	-0.0041	0.01084	0.05078	0.8311
N-Linoleoyl amide	L-Am	GFAP	228	0.1383	0.00557	0.00484	0.251	228	0.1344	0.1413	0.10394	0.1754	135	0.0721	0.00524	0.0064	0.06849	0.4141	93	0.1642	0.00585	0.00748	0.07467	0.4363	233	0.0013	0.00584	0.00514	0.2566
N-Palmitoyl amide	P-Am	GFAP	228	0.1331	-0.00018727	0.00313	0.9523	228	0.1349	-4.03446	2.38172	0.0917	135	0.071	0.00299	0.00411	0.06093	0.4677	93	0.1709	-0.00558	0.00484	-0.11124	0.2519	233	-0.0025	0.00214	0.00328	0.5136
N-Linoleoyl glycine	L-Gly	GFAP	229	0.1357	-0.43025	0.32507	0.187	229	0.1358	-3.8044	2.37879	0.1112	135	0.0873	-0.69869	0.45078	-0.132	0.1236	94	0.1494	-0.1016	0.46929	-0.02111	0.8291	234	-0.0039	-0.10437	0.33254	0.7539
N-Oleoyl glycine	O-Gly	GFAP	230	0.1397	-0.20203	0.15313	0.1884	230	0.1359	4.5924	2.87067	0.1111	136	0.082	-0.19182	0.19755	-0.08494	0.3333	94	0.1543	-0.18829	0.25068	-0.07188	0.4546	235	-0.0038	0.04998	0.15316	0.7444
N-Palmitoyl glycine	P-Gly	GFAP	230	0.1464	-0.15028	0.08003	0.0617	230	0.1451	3.09587	4.01055	0.441	136	0.0796	-0.08399	0.10808	-0.06713	0.4385	94	0.1826	-0.23131	0.12088	-0.18039	0.0589	235	-0.0021	-0.05808	0.08204	0.4797
N-Linoleoyl leucine	L-Leu	GFAP	228	0.1268	-0.2813	0.52783	0.5946	228	0.1259	0.00617	0.00619	0.3204	136	0.0761	0.28833	0.88298	0.02704	0.7445	92	0.1438	-0.65643	0.64527	-0.09959	0.3118	233	-0.0001	-0.50486	0.51381	0.3268
N-Oleoyl leucine	O-Leu	GFAP	228	0.1479	-0.41288	0.17136	0.0168	228	0.152	0.00534	0.00617	0.3874	136	0.0758	-0.07458	0.30402	-0.02059	0.8066	92	0.2109	-0.58491	0.20029	-0.2756	0.0045	233	0.0327	-0.49954	0.16792	0.0032
N-Palmitoyl leucine	P-Leu	GFAP	229	0.1517	-2.56245	1.15891	0.028	229	0.171	0.0038	0.00744	0.6101	136	0.0758	0.42795	1.75408	0.02047	0.8076	93	0.2528	-5.22794	1.47811	-0.32263	0.0006	234	0.0378	-3.54951	1.11392	0.0016
N-Linoleoyl serine	L-Ser	GFAP	230	0.1347	-0.55945	0.84941	0.5108	230	0.131	0.0089	0.01042	0.394	136	0.0779	-0.69084	1.16223	-0.04928	0.5533	94	0.1495	-0.2997	1.27022	-0.02297	0.814	235	-0.0038	-0.28816	0.89511	0.7478
N-Oleoyl serine	O-Ser	GFAP	229	0.1466	-0.61418	0.3304	0.0644	229	0.1439	-0.37865	0.43711	0.3873	135	0.0827	-0.43834	0.44683	-0.08224	0.3284	94	0.1748	-0.83215	0.49866	-0.15777	0.0987	234	-0.0011	-0.29617	0.34091	0.3859
N-Palmitoyl serine	P-Ser	GFAP	230	0.1375	-0.24215	0.22263	0.2779	230	0.1438	-0.72054	0.43461	0.0987	136	0.0759	0.08296	0.30105	0.02316	0.7833	94	0.1872	-0.68488	0.33467	-0.1924	0.0437	235	0.001	-0.25061	0.22607	0.2688
N-Arachidonoyl serine	A-Ser	GFAP	230	0.1331	-0.00846	0.06197	0.8915	230	0.1296	0.77232	0.51889	0.1381	136	0.0758	-0.02088	0.08558	-0.02036	0.8077	94	0.1491	0.01168	0.09093	0.01234	0.8981	235	-0.0043	0.00215	0.06568	0.9739
N-Linoleoyl phenylalanine	L-Phe	GFAP	230	0.1372	-0.06267	0.06006	0.2979	230	0.1373	0.74452	0.72493	0.3055	136	0.0755	-0.00987	0.08354	-0.00979	0.9061	94	0.1692	-0.12757	0.08653	-0.14179	0.1439	235	0.0021	-0.07618	0.06219	0.2218
N-Arachidonoyl leucine	A-Leu	GFAP	230	0.1388	-0.07426	0.06041	0.2203	230	0.1376	-1.59079	0.84522	0.0611	136	0.0911	-0.11352	0.07557	-0.12382	0.1354	94	0.149	0.00426	0.10307	0.00398	0.9672	235	0.011	-0.11768	0.06191	0.0586
N-Docosahexaenoyl leucine	DH-Leu	GFAP	230	0.1413	-0.09792	0.06646	0.142	230	0.1543	0.30774	0.84926	0.7174	136	0.0756	0.01571	0.09039	0.01457	0.8623	94	0.2215	-0.2807	0.09744	-0.26733	0.005	235	-0.0001	-0.06877	0.06969	0.3247
N-Arachidonoyl glycine	A-Gly	GFAP	230	0.1425	-0.09037	0.05727	0.116	230	0.1423	-0.22807	1.02654	0.8244	136	0.0959	-0.13585	0.07891	-0.14779	0.0875	94	0.1506	-0.0358	0.08504	-0.04069	0.6748	235	-0.002	-0.04327	0.05944	0.4673
N-Docosahexaenoyl glycine	DH-Gly	GFAP	230	0.1479	-0.12561	0.06338	0.0487	230	0.1444	0.0371	1.43347	0.9794	136	0.0869	-0.11421	0.08873	-0.10708	0.2003	94	0.1744	-0.15099	0.09123	-0.15621	0.1014	235	0.0112	-0.12782	0.06686	0.0571
N-Stearidonoyl glycine	S-Gly	GFAP	230	0.1338	-0.02628	0.05835	0.6528	230	0.1378	-0.03087	0.08079	0.7027	136	0.0774	0.04184	0.07752	0.04477	0.5903	94	0.1682	-0.12743	0.08876	-0.13698	0.1546	235	-0.0032	-0.03082	0.06111	0.6145
N-Linoleoyl valine	L-Val	GFAP	230	0.143	-0.09368	0.05806	0.1081	230	0.1405	-0.00856	0.08044	0.9154	136	0.0796	-0.06359	0.08232	-0.06494	0.4412	94	0.1721	-0.13363	0.08476	-0.1519	0.1185	235	0.0144	-0.12463	0.05921	0.0364
N-Oleoyl valine	O-Val	GFAP	230	0.148	-0.12271	0.06184	0.0485	230	0.1455	-0.0011	0.09735	0.991	136	0.0976	-0.14829	0.08253	-0.14824	0.0747	94	0.1556	-0.07983	0.09556	-0.08064	0.4057	235	0.0097	-0.11828	0.06522	0.071
2&1-Arachidonoyl glycerol	2-AG	GFAP	230	0.1331	-0.01	0.05722	0.8615	230	0.1323	-0.08749	0.13515	0.5181	136	0.0771	0.03809	0.07807	0.0406	0.6264	94	0.1553	-0.06967	0.0851	-0.07876	0.4152	235	-0.0039	0.01885	0.06007	0.7539
Arachidonic acid	AA	total tau	229	0.0856	-0.00052765	0.00043821	0.2298	229	0.0825	-1.33784	1.11659	0.2321	136	0.0195	-0.00064911	0.00059084	-0.09541	0.274	93	0.017	-0.00015604	0.00066743	-0.02436	0.8157	234	-0.0026	-0.00027777	0.00044595	0.534
Docosahexaenoic acid	DHA	total tau	228	0.0889	-0.00052051	0.00046319	0.2623	228	0.0859	-0.74666	1.12385	0.5071	136	0.0128	-0.00033157	0.00058745	-0.04896	0.5734	92	0.0355	-0.0008814	0.00077038	-0.11812	0.2557	233	-0.0042	-7.904e-05	0.00046791	0.866
Eicosapentaenoic acid	EPA	total tau	226	0.0864	-0.00024288	0.00095558	0.7996	226	0.0826	2.78596	1.33715	0.0384	135	0.0055	1.396e-05	0.0012	0.00105	0.9907	91	0.017	-0.0008578	0.00167	-0.05417	0.6096	231	-0.0015	0.0007734	0.00096049	0.4215
Linoleic acid	LA	total tau	229	0.0832	-0.00011228	0.00012101	0.3545	229	0.0906	1.56429	1.86153	0.4016	136	0.0112	5.02e-05	0.00015222	0.02901	0.7421	93	0.0602	-0.00040894	0.00020189	-0.20628	0.0458	234	-0.0034	5.536e-05	0.00011851	0.6408
Linolenic acid	LnA	total tau	229	0.0897	-0.00037731	0.00024101	0.1189	229	0.0904	-0.12994	0.0791	0.1019	136	0.0127	-0.00016405	0.00030055	-0.04738	0.5861	93	0.0586	-0.00081196	0.00040874	-0.20167	0.0501	234	-0.0043	-1.226e-05	0.0002356	0.9585
Oleic acid	OA	total tau	229	0.0853	-9.648e-05	8.23e-05	0.2423	229	0.0812	-0.06194	0.07884	0.4329	136	0.0145	-7.876e-05	0.0001075	-0.06453	0.465	93	0.0214	-8.893e-05	0.00013202	-0.07011	0.5023	234	-0.0043	-4.03e-06	8.162e-05	0.9607
Palmitic acid	PA	total tau	229	0.0927	-0.00027539	0.00015408	0.0752	229	0.0887	-0.04547	0.09582	0.6356	136	0.0184	-0.00021085	0.00020424	-0.09119	0.3038	93	0.0334	-0.00030099	0.00024177	-0.12837	0.2165	234	0.0008	-0.00016798	0.00015481	0.279
Stearic acid	SA	total tau	229	0.0843	-0.00016044	0.00015136	0.2903	229	0.0809	0.00319	0.13303	0.9809	136	0.0117	-8.505e-05	0.00020314	-0.03652	0.6761	93	0.0311	-0.00026551	0.00022935	-0.12119	0.2502	234	-0.0012	-0.0001299	0.00015221	0.3943
Arachidonoyl ethanolamide	AEA	total tau	228	0.073	-0.14982	0.59523	0.8015	228	0.0732	-0.85451	0.43376	0.0501	135	0.009	0.42196	0.76662	0.04794	0.583	93	0.0242	-0.81035	0.96688	-0.08715	0.4042	233	-0.0043	0.04782	0.60519	0.9371
Docosahexaenoyl ethanolamide	DHEA	total tau	229	0.0837	0.37494	0.37764	0.3219	229	0.0889	-0.797	0.43237	0.0666	136	0.0337	0.9219	0.51932	0.15575	0.0782	93	0.0211	-0.35864	0.54942	-0.06804	0.5156	234	0.0079	0.63107	0.37362	0.0926
Linoleoyl ethanolamide	LEA	total tau	228	0.0736	-0.15727	0.35633	0.6594	228	0.0908	-0.01279	0.52656	0.9806	135	0.0159	0.48737	0.44178	0.09635	0.272	93	0.0839	-1.50434	0.5909	-0.25994	0.0126	233	-0.0039	0.11578	0.35329	0.7434
Oleoyl ethanolamide	OEA	total tau	227	0.0722	-0.03183	0.22578	0.888	227	0.0723	-0.16185	0.73316	0.8255	135	0.0037	0.1648	0.27533	0.05368	0.5505	92	0.0206	-0.33994	0.4245	-0.08379	0.4254	232	-0.0003	0.20949	0.21689	0.3351
Palmitoyl ethanolamide	PEA	total tau	228	0.0812	-0.09336	0.15439	0.546	228	0.0872	-0.14963	0.18855	0.4283	136	0.014	0.13803	0.2012	0.06148	0.4939	92	0.0443	-0.42006	0.25065	-0.17685	0.0973	233	-0.0041	0.03254	0.15059	0.8291
Stearoyl ethanolamide	SEA	total tau	228	0.0808	0.12035	0.23738	0.6127	228	0.0827	-0.21643	0.18846	0.252	136	0.022	0.36275	0.29092	0.1096	0.2146	92	0.0239	-0.4057	0.4191	-0.10129	0.3357	233	0.0038	0.32205	0.23389	0.1699
2&1-Docosahexaenoyl glycerol	2-DHG	total tau	226	0.0761	-0.00585	0.11804	0.9605	226	0.083	0.0691	0.22654	0.7606	133	0.0036	0.10333	0.14415	0.06296	0.4748	93	0.0378	-0.29548	0.2111	-0.14585	0.1651	231	-0.0043	0.01754	0.11791	0.8819
2&1-Linolenoyl glycerol	2-LnG	total tau	228	0.0737	0.02152	0.13803	0.8762	228	0.0806	0.03053	0.31229	0.9222	136	0.0182	0.1808	0.17754	0.08736	0.3104	92	0.0336	-0.28617	0.22157	-0.13474	0.1999	232	-0.0032	0.07115	0.14073	0.6136
2&1-Oleoyl glycerol	2-OG	total tau	225	0.0796	0.01183	0.0286	0.6796	225	0.0781	-0.67755	0.2873	0.0192	133	0.0155	0.02985	0.03843	0.06732	0.4388	92	0.0159	-0.01189	0.04266	-0.02927	0.7812	229	-0.0042	0.00618	0.02928	0.8329
2&1-Palmitoyl glycerol	2-PG	total tau	229	0.0849	0.00433	0.00384	0.2601	229	0.0813	-0.082	0.2865	0.775	136	0.0134	0.00335	0.00531	0.05404	0.5296	93	0.0288	0.00597	0.00564	0.1122	0.2927	234	0.0012	0.00441	0.00391	0.2607
2&1-Steareoyl glycerol	2-SG	total tau	227	0.0776	0.00091807	0.00104	0.3799	227	0.0743	-0.61342	0.35044	0.0814	134	0.0052	0.00046299	0.00158	0.02549	0.77	93	0.0259	0.0013	0.0014	0.09806	0.3567	232	-0.0001	0.00105	0.00106	0.3252
N-Linoleoyl alanine	L-Ala	total tau	228	0.0821	1.1119	2.14723	0.6051	228	0.0915	-0.8874	0.48799	0.0703	135	0.0317	5.37953	2.97756	0.15851	0.0731	93	0.0296	-3.3605	3.07426	-0.11244	0.2773	233	-0.0035	0.93225	2.18436	0.6699
N-Oleoyl alanine	O-Ala	total tau	228	0.0813	0.10481	0.39031	0.7885	228	0.0776	-0.64076	0.41704	0.1258	135	0.0077	0.09873	0.54794	0.01595	0.8573	93	0.0192	0.28411	0.56086	0.05257	0.6137	233	-0.0035	0.17902	0.39827	0.6535
N-Palmitoyl alanine	P-Ala	total tau	228	0.0812	-0.20812	0.97235	0.8307	228	0.0771	-0.46882	0.42771	0.2742	135	0.0075	0.09351	1.34562	0.00637	0.9447	93	0.0164	-0.01563	1.4447	-0.00113	0.9914	233	-0.0042	-0.15968	0.97314	0.8698
N-Linolenoyl amide	Ln-Am	total tau	226	0.078	0.01898	0.05893	0.7477	226	0.0947	-0.00548	0.50502	0.9914	134	0.0284	0.12673	0.07617	0.14327	0.0986	92	0.0467	-0.15237	0.09088	-0.17191	0.0972	231	-0.0039	0.02035	0.06013	0.7353
N-Linoleoyl amide	L-Am	total tau	227	0.0767	-0.00010007	0.00586	0.9864	227	0.0755	-0.09976	0.70745	0.888	135	0.0103	0.0038	0.00765	0.04281	0.6199	92	0.0214	-0.00642	0.00916	-0.0728	0.4852	232	-0.0043	-0.00011565	0.00603	0.9847
N-Palmitoyl amide	P-Am	total tau	227	0.0772	0.00133	0.0038	0.7263	227	0.0743	-0.18073	0.07935	0.0237	135	0.0114	0.0031	0.00493	0.05408	0.5314	92	0.0166	-0.00146	0.00602	-0.0256	0.8088	232	-0.0039	0.00117	0.00387	0.7628
N-Linoleoyl glycine	L-Gly	total tau	228	0.0745	0.25011	0.38914	0.5211	228	0.0799	-0.15213	0.0798	0.0579	135	0.0264	0.86103	0.53073	0.14282	0.1072	93	0.0261	-0.52661	0.5627	-0.09822	0.3519	233	0.0047	0.55409	0.3821	0.1484
N-Oleoyl glycine	O-Gly	total tau	229	0.0798	0.02576	0.1846	0.8891	229	0.0761	0.01529	0.09644	0.8742	136	0.0125	0.12522	0.23598	0.04856	0.5966	93	0.0175	-0.09613	0.3027	-0.03294	0.7516	234	0.0043	0.24993	0.17634	0.1577
N-Palmitoyl glycine	P-Gly	total tau	229	0.0797	-0.00381	0.09703	0.9687	229	0.0769	-0.06317	0.134	0.6378	136	0.0128	0.07265	0.12935	0.05073	0.5753	93	0.0199	-0.08333	0.14826	-0.05835	0.5755	234	-0.0018	0.07197	0.0951	0.45
N-Linoleoyl leucine	L-Leu	total tau	227	0.0757	0.2578	0.6385	0.6868	227	0.0731	-1.82075	1.04822	0.0838	136	0.0109	-0.25244	1.05561	-0.0205	0.8114	91	0.0228	0.61363	0.78691	0.08197	0.4377	232	-0.0023	-0.41574	0.60286	0.4911
N-Oleoyl leucine	O-Leu	total tau	227	0.0808	-0.24732	0.20955	0.2392	227	0.0837	-1.73844	1.04159	0.0965	136	0.0293	-0.57598	0.36111	-0.13746	0.1131	91	0.0159	0.01533	0.25559	0.00636	0.9523	232	0.0199	-0.47284	0.1983	0.0179
N-Palmitoyl leucine	P-Leu	total tau	228	0.081	-1.59624	1.40769	0.258	228	0.0842	-0.28676	1.27328	0.822	136	0.0304	-3.44567	2.09815	-0.14154	0.1029	92	0.0174	0.58022	1.88202	0.03244	0.7586	233	0.0264	-3.51145	1.30001	0.0074
N-Linoleoyl serine	L-Ser	total tau	229	0.0828	0.89064	1.0226	0.3847	229	0.0979	0.01877	1.76893	0.9915	136	0.0428	2.8848	1.36964	0.17794	0.0371	93	0.0321	-1.81674	1.51923	-0.12492	0.235	234	-0.0007	0.95676	1.04311	0.36
N-Oleoyl serine	O-Ser	total tau	228	0.082	-0.2153	0.39479	0.5861	228	0.0797	0.00387	0.00398	0.3329	135	0.0105	0.0447	0.52273	0.00746	0.932	93	0.0262	-0.57256	0.6065	-0.09748	0.3477	233	-0.0042	0.07138	0.39212	0.8557
N-Palmitoyl serine	P-Ser	total tau	229	0.1109	-0.73115	0.26143	0.0056	229	0.1074	0.00274	0.00395	0.4896	136	0.0472	-0.78146	0.3474	-0.1918	0.0262	93	0.0425	-0.62996	0.40653	-0.15898	0.1248	234	0.0497	-0.92283	0.25414	0.0003
N-Arachidonoyl serine	A-Ser	total tau	229	0.1157	0.22227	0.07372	0.0029	229	0.114	0.00296	0.0048	0.5387	136	0.0652	0.27967	0.10097	0.23334	0.0064	93	0.0371	0.14943	0.10853	0.14143	0.172	234	0.0226	0.19223	0.07606	0.0122
N-Linoleoyl phenylalanine	L-Phe	total tau	229	0.0797	0.00613	0.07259	0.9328	229	0.0756	0.01208	0.00665	0.0704	136	0.0105	-0.00555	0.10009	-0.00475	0.9559	93	0.0177	0.03682	0.10562	0.03664	0.7282	234	-0.0033	-0.03498	0.07287	0.6317
N-Arachidonoyl leucine	A-Leu	total tau	229	0.1007	0.16431	0.07199	0.0234	229	0.1023	-0.1581	0.10281	0.1255	136	0.0197	0.10078	0.09058	0.09513	0.2679	93	0.0808	0.29825	0.1201	0.25035	0.0149	234	0.0033	0.0965	0.0724	0.1839
N-Docosahexaenoyl leucine	DH-Leu	total tau	229	0.0799	-0.01968	0.08046	0.807	229	0.076	-0.09863	0.1027	0.3379	136	0.0106	-0.01677	0.10815	-0.01342	0.877	93	0.0186	-0.05432	0.12266	-0.0464	0.659	234	-0.0035	-0.03449	0.08154	0.6727
N-Arachidonoyl glycine	A-Gly	total tau	229	0.0799	-0.0147	0.06987	0.8335	229	0.076	0.04093	0.12434	0.7424	136	0.0108	0.0213	0.09623	0.02001	0.8252	93	0.0185	-0.04495	0.10319	-0.04559	0.6642	234	-0.0042	0.01324	0.06966	0.8494
N-Docosahexaenoyl glycine	DH-Gly	total tau	229	0.0807	-0.03843	0.07711	0.6187	229	0.0789	-0.14419	0.17241	0.4038	136	0.0104	0.00407	0.10611	0.00333	0.9694	93	0.0281	-0.11549	0.11233	-0.1059	0.3067	234	-0.0033	-0.0385	0.07867	0.625
N-Stearidonoyl glycine	S-Gly	total tau	229	0.0848	0.07859	0.07024	0.2644	229	0.0807	-4.35463	1.66459	0.0095	136	0.0158	0.07873	0.09288	0.07274	0.3982	93	0.0241	0.08998	0.10794	0.08666	0.4068	234	0.0015	0.08309	0.07125	0.2448
N-Linoleoyl valine	L-Val	total tau	229	0.0804	-0.02945	0.0706	0.677	229	0.0765	0.39895	1.65219	0.8094	136	0.0116	-0.03982	0.09919	-0.03511	0.6887	93	0.0164	-0.00138	0.104	-0.0014	0.9895	234	0.0044	-0.09909	0.06957	0.1557
N-Oleoyl valine	O-Val	total tau	229	0.0806	0.03456	0.07498	0.6454	229	0.0768	-3.56013	2.03448	0.0815	136	0.0111	0.02885	0.09961	0.02509	0.7725	93	0.0187	0.05318	0.11554	0.04817	0.6465	234	-0.0027	0.04716	0.07631	0.5372
2&1-Arachidonoyl glycerol	2-AG	total tau	229	0.0824	0.05617	0.06868	0.4143	229	0.0904	-5.44975	2.83145	0.0555	136	0.0332	0.16172	0.09207	0.14998	0.0813	93	0.0225	-0.07645	0.10298	-0.07733	0.4598	234	-0.0014	0.05732	0.06989	0.4129
Arachidonic acid	AA	UCH-L1	230	0.0094	-0.00098517	0.0006124	0.1091	230	0.0051	-0.25745	0.28295	0.3639	136	0.0164	-0.00108	0.00084662	-0.11037	0.2028	94	0.0021	-0.00089187	0.00088553	-0.10513	0.3166	235	0.0048	-0.00087872	0.00060241	0.146
Docosahexaenoic acid	DHA	UCH-L1	229	0.0024	-0.00067086	0.00065561	0.3073	229	0.0064	0.05411	0.28708	0.8507	136	0.023	-0.00134	0.00084392	-0.13594	0.114	93	-0.0067	0.00047766	0.00104	0.04809	0.6478	234	0.0005	-0.00067379	0.00063942	0.2931
Eicosapentaenoic acid	EPA	UCH-L1	227	-0.002	-0.00072623	0.0014	0.6033	227	0.0003	-0.8107	0.33637	0.0168	135	0.0142	-0.00213	0.0018	-0.10297	0.2398	92	-0.0056	0.00149	0.00225	0.07055	0.5087	232	-0.0037	-0.00052086	0.00137	0.7036
Linoleic acid	LA	UCH-L1	230	-0.002	2.32e-05	0.00016881	0.8908	230	0.0025	-0.07469	0.47603	0.8755	136	0.0077	-0.00014848	0.00021626	-0.05999	0.4936	94	0.0087	0.00034647	0.00027292	0.13201	0.2076	235	-0.0039	4.536e-05	0.00016033	0.7775
Linolenic acid	LnA	UCH-L1	230	-0.0021	-5.52e-06	0.00033723	0.987	230	-0.0008	-0.05889	0.07482	0.4321	136	0.007	-0.00026683	0.00042734	-0.05404	0.5335	94	0.0024	0.00056563	0.00055409	0.1061	0.3101	235	-0.0043	2.894e-05	0.00031812	0.9276
Oleic acid	OA	UCH-L1	230	-0.0021	1.46e-06	0.00011547	0.9899	230	0.0012	0.04073	0.07469	0.5861	136	0.0081	-0.00011157	0.00015392	-0.0635	0.4698	94	0.001	0.00016804	0.00017544	0.10016	0.3407	235	-0.0042	1.305e-05	0.00011068	0.9062
Palmitic acid	PA	UCH-L1	230	-0.0002	-0.00013942	0.00021632	0.5199	230	0.003	0.07514	0.09029	0.4062	136	0.0146	-0.0003439	0.00029134	-0.10391	0.24	94	-0.0056	0.00018448	0.00032448	0.05946	0.5711	235	-0.0034	-9.5e-05	0.00020942	0.6505
Stearic acid	SA	UCH-L1	230	-0.002	-2.365e-05	0.00020949	0.9102	230	-0.0028	-0.18862	0.12449	0.1312	136	0.0065	0.0001611	0.00028618	0.04913	0.5744	94	-0.0037	-0.00021561	0.00030584	-0.0748	0.4826	235	-0.004	5.327e-05	0.00020317	0.7934
Arachidonoyl ethanolamide	AEA	UCH-L1	229	0.0004	0.32467	0.83401	0.6974	229	-0.004	-0.00011089	8.629e-05	0.2001	135	0.0074	0.2665	1.10621	0.02098	0.81	94	-0.0088	0.27665	1.29381	0.02248	0.8312	234	-0.0032	0.40966	0.82141	0.6184
Docosahexaenoyl ethanolamide	DHEA	UCH-L1	230	-0.0019	-0.11281	0.53501	0.8332	230	0.0006	-0.00014192	8.525e-05	0.0974	136	0.0124	-0.8048	0.76557	-0.09119	0.2951	94	-0.0032	0.53811	0.73027	0.07729	0.4631	235	-0.0042	-0.07251	0.51805	0.8888
Linoleoyl ethanolamide	LEA	UCH-L1	229	0.0037	0.46666	0.49907	0.3508	229	-0.0005	-9.854e-05	0.00010368	0.343	135	0.0098	0.39039	0.64055	0.05316	0.5433	94	0.0009	0.77223	0.81249	0.10085	0.3445	234	0.0012	0.54537	0.48065	0.2577
Oleoyl ethanolamide	OEA	UCH-L1	229	0.0012	-0.20209	0.31268	0.5187	229	0.0075	-0.00011505	0.00014526	0.4292	136	0.015	-0.46837	0.3884	-0.10718	0.23	93	0.0057	0.59338	0.56299	0.1105	0.2948	234	-0.0034	-0.13056	0.29162	0.6548
Palmitoyl ethanolamide	PEA	UCH-L1	229	0.0058	0.25814	0.21378	0.2285	229	0.0036	-0.21984	0.21737	0.313	136	0.0074	0.18866	0.28603	0.05929	0.5107	93	0.0097	0.40717	0.33587	0.12955	0.2286	234	0.0045	0.28805	0.20112	0.1534
Stearoyl ethanolamide	SEA	UCH-L1	229	0.0039	0.33329	0.32883	0.3119	229	-0.0004	-0.02706	0.21978	0.9021	136	0.0098	0.35937	0.41412	0.0768	0.3871	93	-0.0009	0.40513	0.55898	0.07638	0.4705	234	0.0039	0.43339	0.31326	0.1678
2&1-Docosahexaenoyl glycerol	2-DHG	UCH-L1	227	-0.0032	-0.05658	0.16467	0.7315	227	-0.0027	0.10972	0.26513	0.6794	133	0.0074	-0.17257	0.20607	-0.07333	0.4039	94	-0.0061	0.14953	0.2832	0.05596	0.5988	232	-0.0033	-0.07739	0.15895	0.6268
2&1-Linolenoyl glycerol	2-LnG	UCH-L1	229	0.0038	0.2234	0.19347	0.2494	229	-0.0004	-0.50028	0.36597	0.173	136	0.009	0.20255	0.25238	0.06898	0.4237	93	0.0043	0.34176	0.3053	0.11782	0.266	233	0.0016	0.22467	0.19112	0.241
2&1-Oleoyl glycerol	2-OG	UCH-L1	226	0.0025	0.04088	0.04037	0.3124	226	-0.0015	0.02345	0.03073	0.4463	133	0.0127	0.0561	0.05498	0.08842	0.3095	93	-0.0093	0.01299	0.05885	0.02335	0.8259	230	0.0001	0.04017	0.03992	0.3153
2&1-Palmitoyl glycerol	2-PG	UCH-L1	230	0.0051	-0.00676	0.00532	0.2058	230	0.0011	-0.01716	0.03081	0.578	136	0.0146	-0.00886	0.00751	-0.10119	0.2402	94	-0.0076	-0.00286	0.00751	-0.04089	0.7039	235	0.0003	-0.00538	0.00522	0.3045
2&1-Steareoyl glycerol	2-SG	UCH-L1	228	0.0016	-0.00112	0.00145	0.4418	228	-0.0028	0.03027	0.03694	0.4134	134	0.009	-0.00151	0.00226	-0.05788	0.5062	94	-0.0078	-0.00068284	0.00186	-0.03921	0.7144	233	-0.0029	-0.00082778	0.00143	0.5627
N-Linoleoyl alanine	L-Ala	UCH-L1	229	0.0063	4.08504	2.98175	0.1721	229	0.0025	0.05253	0.05232	0.3165	135	0.0085	3.44221	4.28336	0.0713	0.4231	94	0.0114	5.57239	4.0868	0.1408	0.1762	234	0.0068	4.69816	2.91717	0.1086
N-Oleoyl alanine	O-Ala	UCH-L1	229	-0.0012	0.22966	0.54403	0.6733	229	-0.0029	-0.0002687	0.000163	0.1006	135	0.0038	-0.13287	0.78185	-0.01507	0.8653	94	0.0011	0.71781	0.7454	0.10034	0.3382	234	-0.0029	0.30356	0.53493	0.5709
N-Palmitoyl alanine	P-Ala	UCH-L1	229	0.0022	1.32027	1.35353	0.3304	229	0.0036	-0.00028528	0.0001603	0.0765	135	0.0038	0.26873	1.92189	0.01283	0.889	94	0.0147	2.80613	1.90448	0.15357	0.1442	234	0.0012	1.47449	1.30534	0.2598
N-Linolenoyl amide	Ln-Am	UCH-L1	227	-0.0001	0.06052	0.08196	0.4611	227	0.0025	-0.00025295	0.00019591	0.198	134	0.0161	0.1331	0.10942	0.10583	0.2261	93	-0.0078	-0.06152	0.12205	-0.05283	0.6155	232	0.0003	0.08318	0.08047	0.3024
N-Linoleoyl amide	L-Am	UCH-L1	228	0.0023	0.00879	0.00817	0.2831	228	-0.0022	-0.00036209	0.00027453	0.1885	135	0.0087	0.00784	0.01096	0.06179	0.4761	93	-0.0057	0.00804	0.01221	0.06899	0.5118	233	0.0023	0.01002	0.0081	0.2174
N-Palmitoyl amide	P-Am	UCH-L1	228	0.0018	0.00537	0.00527	0.3093	228	0.0094	-0.04243	0.16053	0.7918	135	0.0292	0.01255	0.00696	0.1542	0.0734	93	0.0004	-0.00781	0.0079	-0.10458	0.3261	233	0.0025	0.00648	0.00516	0.2106
N-Linoleoyl glycine	L-Gly	UCH-L1	229	0.0137	0.96356	0.54188	0.0767	229	0.0102	-0.18753	0.1584	0.2377	135	0.0128	0.67701	0.77028	0.0779	0.3811	94	0.0274	1.35515	0.73984	0.19095	0.0703	234	0.0126	1.03138	0.51688	0.0472
N-Oleoyl glycine	O-Gly	UCH-L1	230	0.0057	0.33869	0.25582	0.1869	230	0.0141	0.08759	0.19255	0.6496	136	0.0042	0.03175	0.33606	0.0086	0.9249	94	0.0527	0.94402	0.39115	0.24446	0.0179	235	0.0068	0.38367	0.23795	0.1082
N-Palmitoyl glycine	P-Gly	UCH-L1	230	-0.0021	0.00514	0.13491	0.9696	230	0.0021	0.14432	0.26794	0.5907	136	0.0086	-0.14151	0.18368	-0.06919	0.4424	94	0.0105	0.26129	0.19608	0.13821	0.1861	235	-0.0039	0.03718	0.12829	0.7722
N-Linoleoyl leucine	L-Leu	UCH-L1	228	-0.0005	0.46961	0.89004	0.5983	228	-0.0044	-0.00188	0.00429	0.6615	136	0.0041	-0.02222	1.50369	-0.00127	0.9882	92	0.0028	0.76689	1.05325	0.07692	0.4685	233	-0.0043	0.06697	0.81404	0.9345
N-Oleoyl leucine	O-Leu	UCH-L1	228	0.0065	-0.39651	0.29152	0.1752	228	0.009	-0.00381	0.00427	0.3739	136	0.0258	-0.87535	0.51261	-0.14739	0.0901	92	-0.0018	-0.12263	0.34134	-0.0382	0.7203	233	0.0083	-0.46021	0.26871	0.0881
N-Palmitoyl leucine	P-Leu	UCH-L1	229	0.0035	-2.18501	1.96308	0.2669	229	0.0104	0.00317	0.00515	0.5388	136	0.0293	-5.47804	2.97158	-0.15867	0.0675	93	-0.0067	0.66867	2.53223	0.02796	0.7923	234	0.0039	-2.44584	1.77362	0.1692
N-Linoleoyl serine	L-Ser	UCH-L1	230	0.0088	2.21702	1.412	0.1178	230	0.0057	-0.00831	0.00715	0.2462	136	0.0094	1.65139	1.96426	0.07222	0.402	94	0.0265	3.62274	2.00353	0.18833	0.074	235	0.0056	2.11159	1.38974	0.13
N-Oleoyl serine	O-Ser	UCH-L1	229	-0.0019	0.08937	0.55117	0.8713	229	-0.0056	-0.00029976	0.00129	0.8168	135	0.0041	-0.03614	0.74743	-0.00421	0.9615	94	-0.0054	0.4777	0.81146	0.06143	0.5576	234	-0.0043	0.01017	0.52922	0.9847
N-Palmitoyl serine	P-Ser	UCH-L1	230	-0.0015	-0.12632	0.3699	0.733	230	-0.0059	-0.00030744	0.00127	0.8087	136	0.0041	-0.00135	0.50344	-0.00023407	0.9979	94	-0.0087	-0.12902	0.54964	-0.02458	0.815	235	-0.0038	-0.1172	0.35016	0.7382
N-Arachidonoyl serine	A-Ser	UCH-L1	230	0.0001	-0.07248	0.10436	0.4881	230	-0.0043	0.00038704	0.00154	0.8021	136	0.0046	-0.0368	0.14748	-0.02166	0.8034	94	-0.0059	-0.07943	0.14577	-0.0569	0.5872	235	-0.0028	-0.06103	0.10327	0.5551
N-Linoleoyl phenylalanine	L-Phe	UCH-L1	230	-0.0021	0.00108	0.10084	0.9914	230	-0.0022	-0.00128	0.00215	0.5521	136	0.0072	-0.09163	0.14213	-0.05535	0.5203	94	-0.0037	0.09862	0.14023	0.07435	0.4837	235	-0.0042	-0.01388	0.09769	0.8872
N-Arachidonoyl leucine	A-Leu	UCH-L1	230	-0.0018	-0.02432	0.10138	0.8106	230	-0.0033	2.998e-05	0.00016228	0.8536	136	0.008	-0.0934	0.1293	-0.06219	0.4714	94	-0.004	0.11318	0.16505	0.07183	0.4947	235	-0.0032	-0.04892	0.09733	0.6157
N-Docosahexaenoyl leucine	DH-Leu	UCH-L1	230	0.0005	-0.08544	0.11167	0.445	230	0.0001	-0.00017608	0.00016193	0.278	136	0.0126	-0.16211	0.15304	-0.09155	0.2914	94	-0.0091	0.01817	0.16357	0.01174	0.9118	235	0.0001	-0.1101	0.10912	0.314
N-Arachidonoyl glycine	A-Gly	UCH-L1	230	0.0057	0.12777	0.09641	0.1864	230	0.0032	-0.00010781	0.00019612	0.5831	136	0.0055	0.05784	0.13655	0.03821	0.6726	94	0.0101	0.17886	0.13535	0.1379	0.1898	235	0.0083	0.15976	0.09271	0.0862
N-Docosahexaenoyl glycine	DH-Gly	UCH-L1	230	0.0074	0.15543	0.10661	0.1463	230	0.0044	0.00013089	0.00027077	0.6293	136	0.0073	0.09923	0.15177	0.05667	0.5144	94	0.0166	0.22473	0.14679	0.1577	0.1293	235	0.004	0.14593	0.10507	0.1662
N-Stearidonoyl glycine	S-Gly	UCH-L1	230	-0.0004	-0.05888	0.09751	0.5466	230	0.0074	0.07838	0.23444	0.7385	136	0.0204	-0.19318	0.13071	-0.12638	0.1418	94	0.0041	0.15669	0.14319	0.11424	0.2768	235	-0.0031	-0.05088	0.09545	0.5945
N-Linoleoyl valine	L-Val	UCH-L1	230	-0.0015	0.03377	0.09787	0.7303	230	-0.0055	-0.2842	0.23344	0.2247	136	0.0041	0.00014154	0.14079	8.803e-05	0.9992	94	-0.0049	0.0863	0.13767	0.06654	0.5324	235	-0.0042	0.01205	0.09359	0.8976
N-Oleoyl valine	O-Val	UCH-L1	230	-0.0021	0.00504	0.10421	0.9615	230	-0.0036	0.30364	0.2814	0.2817	136	0.0057	-0.06513	0.14152	-0.03995	0.6461	94	0.0005	0.14344	0.15327	0.09829	0.3518	235	-0.0043	0.00082136	0.10237	0.9936
2&1-Arachidonoyl glycerol	2-AG	UCH-L1	230	0.0029	0.10077	0.09539	0.2919	230	-0.0014	0.2962	0.3908	0.4493	136	0.0082	0.09731	0.13239	0.06342	0.4636	94	-0.0008	0.11876	0.13657	0.09106	0.3869	235	0.0025	0.11746	0.09359	0.2107
